# Supplementary material for: Metabolomic Changes Associated with AGXT2 Genotype Variants and Stone Formation in a Colony of Cats
Source: Genes (Basel). 2024 Sep 27;15(10):1264. doi: 10.3390/genes15101264 (PMC11507365; doi:10.3390/genes15101264)
Supplement: Supplementary file 1 [file genes-15-01264-s001.zip]

Archive with 1 entries (1 files):
- Supplemental Tables July 25 2024 FINAL.xlsx
