# Supplementary material for: Metabolomic Changes Associated with AGXT2 Genotype Variants and Stone Formation in a Colony of Cats
Source: Genes (Basel). 2024 Sep 27;15(10):1264. doi: 10.3390/genes15101264 (PMC11507365; doi:10.3390/genes15101264)
Supplement: Supplementary file 1 [file genes-15-01264-s001.zip › Supplemental Tables July 25 2024 FINAL.xlsx]

## Sheet: Description
Metabolomic Effects Associated with AGXT2 Genotype Variants and Stone Formation in a Colony of Cats
Jean A. Hall 1,*, Jeffrey A. Brockman 2, John J. Brejda 3, and Dennis E. Jewell 4
1 Department of Biomedical Sciences, Carlson College of Veterinary Medicine, Oregon State University, Corvallis, OR 97331, USA
2 Science & Technology Center, Hill′s Pet Nutrition, Inc., Topeka, KS 66617, USA; jeff_brockman@hillspet.com
3 Alpha Statistical Consulting, Inc., Lincoln, NE 68502, USA; alphastatistical01@gmail.com
4 Department of Grain Science and Industry, Kansas State University, Manhattan, KS 66506, USA; djewell@ksu.edu
* Correspondence: jean.hall@oregonstate.edu

## Sheet: Table S1
Table S1. The mean scaled imputed values for all metabolites when presence or absence of stones was assessed relative to genotype for different AGXT2 SNPs (AA, AG, GG) from a GWAS of 445 cats in the colony at Hill’s Pet Nutrition, Inc.
	No Stones				Stone Formers
Metabolite	AA	AG	GG		AA	AG	GG
glycine	1.071	1.007	0.998		1.153	1.009	1.011
N-acetylglycine	1.363	1.165	1.122		1.229	1.118	1.044
sarcosine	1.172	1.1	1.039		1.204	1.163	1.302
dimethylglycine	1.122	1.073	1.046		1	1.111	1.096
betaine	1.249	1.249	1.115		1.512	1.207	1.093
serine	1.027	1.022	1.032		0.862	0.988	1.049
N-acetylserine	0.971	1.038	1.026		1.092	1.067	1.05
threonine	1.06	1.021	1.052		1.001	0.972	0.994
N-acetylthreonine	0.977	0.993	1.005		1.004	1.109	1.041
alanine	0.98	1.008	1.027		1.093	1.05	1.058
N-acetylalanine	1.005	0.997	1.01		1.147	1.074	1.037
aspartate	1.011	1.003	1.058		0.989	1.009	1.041
asparagine	0.996	1.018	1.02		1.028	1.024	1.013
N-acetylasparagine	1.044	1.021	1.039		1.002	1.089	1.057
N-acetylaspartate (NAA)	1.2	1.532	1.334		1.961	1.264	1.809
N-methylalanine	1.185	1.228	1.179		2.477	1.474	1.698
glutamate	1	1.006	1.035		1.026	0.97	1.06
glutamine	0.992	1.017	1.018		1.049	1	0.974
N-acetylglutamate	0.892	1.011	1.046		1.396	1.134	1.094
N-acetylglutamine	0.982	1.024	1.038		1.22	1.146	1.068
N-acetyl-aspartyl-glutamate (NAAG)	1.037	1.019	0.987		0.835	0.765	0.898
pyroglutamine	0.941	1.167	1.406		0.915	1.308	1.213
gamma-carboxyglutamate	1.009	1.057	1.004		1.208	1.203	1.037
histidine	1.032	0.999	1.012		1.052	1.019	0.986
1-methylhistidine	1.029	1.076	1.056		1.022	1.214	0.997
3-methylhistidine	1.057	1.038	1.058		1.075	1.131	1.075
trans-urocanate	0.99	1.066	1.039		1.333	1.528	1.231
cis-urocanate	1.533	1.376	1.535		1.846	2.124	1.702
imidazole propionate	1.017	1.209	1.248		1.343	1.414	1.361
imidazole lactate	0.966	1.081	1.163		0.926	1.169	1.069
1-methylhistamine	1.624	1.373	1.309		1.306	1.099	1.215
1-methylimidazoleacetate	1.236	1.147	1.2		1.48	1.757	1.455
4-imidazoleacetate	1.143	1.114	1.11		0.931	1.194	1.181
N-acetylhistamine	1.083	1.536	1.501		1.598	1.886	1.665
lysine	1.126	1.024	0.998		1.117	0.943	1.008
N6-acetyllysine	1.085	0.999	1.004		1.246	1.112	1.045
N6,N6,N6-trimethyllysine	1.118	1.014	0.992		1.186	1.048	1.021
5-hydroxylysine	2.124	1.925	1.357		0.951	0.887	1.045
2-aminoadipate	1.035	1.038	1.092		0.948	0.914	0.973
2-oxoadipate	0.992	1.022	1.041		1.251	0.993	1.124
glutarate (pentanedioate)	1.135	1.053	1.118		0.947	0.998	1.023
glutaroylcarnitine (C5)	0.679	0.691	0.902		0.6	0.781	0.968
pipecolate	1.245	1.127	1.247		0.922	1.034	0.978
N-acetyl-cadaverine	1.468	1.498	1.426		1.349	1.616	1.468
5-aminovalerate	1.171	1.15	1.138		1.11	1.039	1.123
N6-formyllysine	0.977	1.081	0.967		0.965	0.916	1.27
6-oxopiperidine-2-carboxylate	0.996	1.038	1.057		0.894	1.039	1.103
phenylalanine	1.026	1.021	1.004		1.017	1.029	0.997
N-acetylphenylalanine	1.092	0.997	1.002		1.054	1.081	1.153
phenyllactate (PLA)	1.145	1.136	1.102		1.039	1.378	1.288
4-hydroxyphenylacetate	0.758	0.507	0.549		0.985	0.771	0.641
tyrosine	1.012	1.022	1.005		0.923	0.996	0.992
N-acetyltyrosine	0.742	0.8	0.821		0.637	1.045	0.955
4-hydroxyphenylpyruvate	0.914	0.84	0.767		0.735	1.015	0.881
3-(4-hydroxyphenyl)lactate (HPLA)	1.023	1.03	1.044		0.908	1.197	1.077
phenol sulfate	2.912	2.25	1.922		0.941	2.142	1.718
p-cresol sulfate	1.172	1.002	1.13		1.444	1.627	1.039
o-cresol sulfate	0.864	0.682	0.698		0.607	1.03	0.926
3-methoxytyrosine	1.124	1.079	1.035		0.778	0.887	1.119
phenylpropionylglycine	1.1	1.539	1.392		2.217	1.434	1.283
3-(3-hydroxyphenyl)propionate sulfate	1.329	1.37	1.281		1.551	2.726	1.809
3-hydroxy-3-phenylpropionate	0.834	1.495	1.939		1.406	1	1.628
3-(3-hydroxyphenyl)propionate	0.632	0.886	0.765		1.413	1.148	1.073
3-(4-hydroxyphenyl)propionate	0.469	0.984	0.807		0.997	1.151	1.031
3-phenylpropionate (hydrocinnamate)	1.157	2.007	1.973		2.267	1.67	2.288
thyroxine	0.92	0.973	0.958		0.869	1.021	0.901
2-hydroxyphenylacetate	0.92	1.017	1.05		0.92	1.153	1.165
dopamine 3-O-sulfate	0.447	0.786	0.722		0.815	0.714	0.81
4-hydroxycinnamate sulfate	0.918	1.118	0.888		0.871	1.653	1.296
3-hydroxyphenylacetate sulfate	1.189	0.943	1.12		1.817	2.097	1.508
5-bromotryptophan	0.878	1.024	1.078		0.787	1.003	1.009
tryptophan	0.94	0.997	1.033		0.974	1	1.01
N-acetyltryptophan	1.266	1.037	1.093		1.088	1.585	1.37
indolelactate	0.958	1.121	1.121		0.949	1.543	1.299
indoleacetate	1.086	1.657	1.479		1.736	1.822	1.179
indolepropionate	1.019	1.215	1.262		0.913	1.467	1.654
3-indoxyl sulfate	1.141	0.977	1.096		1.305	1.066	1.108
kynurenine	1.002	1.015	1.045		1.008	1.047	1.001
kynurenate	1.137	1.02	1.06		1.423	1.433	1.084
anthranilate	0.846	0.945	0.975		0.975	0.98	0.969
picolinate	1.014	1.027	1.075		1.148	1.343	1.215
5-hydroxyindoleacetate	0.903	0.839	0.885		1.055	1.101	0.86
serotonin	1.772	1.571	1.441		1.447	1.068	1.415
indoleacetylglutamine	0.643	0.946	0.832		1.059	1.243	0.65
tryptophan betaine	0.697	0.79	0.771		0.506	0.563	0.801
C-glycosyltryptophan	1.047	1.025	1.004		1.201	1.241	1.018
N-acetylkynurenine (2)	1.456	1.08	1.123		0.963	1.637	1.384
5-hydroxyindole sulfate	1.238	1.003	1.06		1.751	1.14	1.21
7-hydroxyindole sulfate	0.825	0.956	0.971		0.905	0.835	1.364
thioproline	1.098	1.048	1.012		0.975	0.993	0.911
indoleacetylglycine	1.205	1.521	1.379		2.216	2.234	1.339
leucine	1.037	1.017	1.032		1.021	0.94	0.989
N-acetylleucine	0.845	0.918	0.92		0.912	0.943	1.1
4-methyl-2-oxopentanoate	1.049	1.048	1.053		1.099	0.998	1.07
isovalerate (C5)	1.12	1.134	1.245		0.999	1.111	1.284
isovalerylglycine	1.111	1.067	1.014		1.307	1.151	1.266
isovalerylcarnitine (C5)	1.032	1.008	1.092		1.181	1.12	1.128
beta-hydroxyisovalerate	1.082	1.018	1.169		1.247	1.175	1.22
3-methylglutaconate	1.101	0.842	0.929		1.327	1.148	1.031
alpha-hydroxyisovalerate	1.072	1.088	1.089		1.123	1.095	1.079
methylsuccinate	1.226	0.975	1.028		1.08	1.089	1.055
isoleucine	1.04	1.025	1.027		1.017	0.948	0.975
N-acetylisoleucine	0.832	0.956	0.913		1.031	1.002	1.068
3-methyl-2-oxobutyrate	1.089	1.034	1.028		1.122	0.989	1.034
3-methyl-2-oxovalerate	1.058	1.056	1.03		1.077	0.988	1.026
2-methylbutyroylcarnitine (C5)	0.878	1.043	1.045		1.072	1.057	1.175
tiglyl carnitine (C5)	1.069	0.988	1.072		1.153	1.218	1.222
2-hydroxy-3-methylvalerate	1.004	1.061	1.038		1.172	1.045	1.045
3-hydroxy-2-ethylpropionate	1.162	1.048	1.036		1.199	1.076	1.1
ethylmalonate	1.228	1.025	1.018		1.264	1.204	1.202
valine	1.042	1.005	1.032		1.012	0.956	0.999
N-acetylvaline	0.995	1.005	1.029		1.035	1.016	1.062
isobutyrylcarnitine (C4)	1.003	1.038	1.15		1.089	1.219	1.241
3-hydroxyisobutyrate	1.026	1.057	1.06		1.076	1.069	1.027
alpha-hydroxyisocaproate	0.978	1.012	1.057		1.098	1.006	1.007
methionine	1.072	1.04	1.043		0.967	1.021	1.054
N-acetylmethionine	1.05	1.043	1.02		1.071	1.037	1.045
N-formylmethionine	1	0.995	0.993		1.051	1.064	1.034
methionine sulfone	1.163	1.105	1.085		1.249	1.54	1.165
methionine sulfoxide	1.055	1.075	1.077		0.979	1.236	1.151
S-adenosylhomocysteine (SAH)	1.011	1.08	1.108		0.763	0.906	0.995
cystathionine	1.215	1.112	1.119		1.076	1.551	1.261
2-aminobutyrate	1.103	1.097	1.098		0.977	0.895	0.914
cysteine	1.033	1.069	1.052		1.187	1.126	1.098
cystine	1.106	1.048	1.014		0.982	1.017	0.897
S-methylcysteine	1.05	1.04	1.036		0.754	0.884	0.968
cysteine s-sulfate	0.964	1.015	1.041		1.051	1.148	1.145
cysteine sulfinic acid	0.937	1.081	1.123		0.796	1.05	1.058
hypotaurine	1.019	1.087	1.06		1.02	1.104	1.065
taurine	0.993	1.052	1.014		1.186	1.162	0.996
N-acetyltaurine	1.015	1.011	1.021		1.094	1.232	1.082
2-hydroxybutyrate/2-hydroxyisobutyrate	1.153	1.259	1.375		1.163	1.707	1.504
arginine	1.035	1.026	1.013		0.938	0.916	0.986
urea	0.997	1.015	1.038		1.153	1.24	1.055
ornithine	1.043	1.018	1.029		0.897	0.929	1.019
proline	0.985	1.011	1.038		1.02	1.047	1.07
citrulline	0.999	1.086	1.022		1.16	1.056	1.121
homoarginine	1.252	1.384	1.267		1.003	1.242	1.168
homocitrulline	1.292	1.156	1.476		1.134	1.396	1.47
dimethylarginine (ADMA + SDMA)	1.181	1.041	0.983		1.285	1.118	0.999
N-acetylarginine	0.845	0.984	1.015		1.028	1.038	1.167
N-delta-acetylornithine	1.021	1.157	1.163		0.869	1.186	1.189
N-methylproline	1.245	1.189	1.183		1.026	1.163	1.164
hydroxyproline	1.309	1.246	1.103		0.942	1.14	1.202
prolylhydroxyproline	3.225	3.176	1.688		1.022	0.868	1.176
N-monomethylarginine	1.044	1.012	0.996		1.164	1.13	1.058
2-oxoarginine	0.472	0.91	1.251		0.403	0.895	1.315
argininate	0.67	1.061	1.364		0.297	1.263	1.553
creatine	0.945	1.092	1.067		0.775	0.976	0.993
creatinine	0.961	0.956	0.987		1.081	1.087	0.997
creatine phosphate	1.099	1.13	1.124		0.719	0.973	1.039
guanidinoacetate	1.043	1.137	1.123		0.714	0.943	0.943
spermidine	1.028	1.101	1.017		1.179	1.127	0.973
5-methylthioadenosine (MTA)	1.065	1.008	1.007		1.121	1.116	1.011
N-acetylputrescine	0.963	1.101	1.041		1.111	1.189	1.092
4-guanidinobutanoate	0.484	0.815	1.113		0.359	0.767	1.113
guanidinosuccinate	1.053	0.947	1.045		0.937	1.161	1.064
glutathione, oxidized (GSSG)	1.107	0.996	1.124		1.244	1.224	1.251
cysteine-glutathione disulfide	1.029	1.001	1.029		1.1	1.064	1.011
5-oxoproline	0.977	1.008	1.02		1.064	1.056	1.032
ophthalmate	0.966	1.067	1.282		1.194	0.884	0.958
felinine	0.98	1.222	1.136		1.175	1.333	1.103
gamma-glutamylfelinylglycine	0.905	1.266	1.127		1.199	1.443	1.567
N-acetylfelinine	0.96	1.117	1.042		1.215	1.463	1.173
gamma-glutamylalanine	1.04	1.001	1.064		1.092	1.173	1.142
gamma-glutamylglutamate	1.014	1.003	1.046		1.126	1.096	1.089
gamma-glutamylglutamine	1.012	1.01	1.025		1.107	1.051	0.987
gamma-glutamylglycine	1.09	0.999	1.006		1.27	1.117	1.032
gamma-glutamylhistidine	1.073	0.993	1.022		1.12	1.112	1.031
gamma-glutamylisoleucine	1.058	1.029	1.018		1.078	1.021	0.971
gamma-glutamylleucine	1.069	0.995	1.016		1.175	1.061	1.005
gamma-glutamyl-epsilon-lysine	0.927	1.156	1.099		1.158	1.195	1.291
gamma-glutamylmethionine	1.1	1.016	1.051		1.012	1.075	1.081
gamma-glutamylphenylalanine	1.104	1.022	1.01		1.192	1.192	1.027
gamma-glutamylthreonine	1.089	1.028	1.05		1.06	1.032	1.011
gamma-glutamyltryptophan	1.021	0.992	1.035		0.946	1.088	1.034
gamma-glutamyltyrosine	1.035	1.016	1.024		0.978	1.117	1.037
gamma-glutamylvaline	1.039	1.002	1.008		1.088	0.992	0.981
carnosine	0.9	1.009	1.026		0.974	0.958	0.974
N-acetylcarnosine	0.953	1.01	1.096		0.947	1.242	0.998
homocarnosine	0.72	0.871	0.897		0.682	0.794	0.844
anserine	0.996	0.992	0.986		1.089	0.966	1.087
prolylglycine	0.724	0.656	0.642		1.065	0.695	0.734
phenylacetylcarnitine	1.154	1.407	1.242		0.728	1.092	1.005
phenylacetylglutamate	1.307	1.085	1.263		1.078	1.256	0.996
phenylacetylglutamine	1.541	1.293	1.469		1.323	1.316	1.077
phenylacetylglycine	1.327	1.068	1.136		1.354	1.262	0.959
4-hydroxyphenylacetyl glycine	1.935	1.909	1.557		2.503	1.783	2.174
1,5-anhydroglucitol (1,5-AG)	0.488	0.804	0.898		0.864	0.92	0.819
glucose	0.993	1.033	1.016		1.117	1.036	1.032
pyruvate	0.997	1.285	1.284		2.143	1.54	1.508
lactate	0.997	1.146	1.121		1.482	1.17	1.176
glycerate	1.006	1.063	1.021		1.14	1.035	1.009
ribose	1.408	1.217	1.117		1.107	1.057	0.928
ribitol	1.313	0.991	0.89		0.968	0.953	0.831
ribonate (ribonolactone)	1.171	1.074	1.142		1.198	1.249	1.037
arabitol/xylitol	1.105	1.046	1.047		1.061	1.206	0.972
arabonate/xylonate	0.974	1.057	1.098		1.676	1.388	1.202
maltose	1.317	1.076	1.31		1.475	1.501	1.147
fructose	0.968	1.032	1.062		1.284	0.991	1.076
mannitol/sorbitol	0.9	0.94	0.884		1.072	0.902	0.884
mannose	1.012	0.996	1.003		1.036	1.075	0.97
galactonate	1.198	0.707	0.819		0.707	0.692	0.515
glucuronate	1.032	1.025	1.075		1.038	1.054	1.02
N-acetylneuraminate	1.102	1.125	1.094		1.158	1.246	1.005
N-acetylglucosaminylasparagine	1.028	0.99	1.271		1.354	1.595	1.055
erythronate	1.034	1.006	1.02		1.158	1.157	1.029
N-acetylglucosamine/N-acetylgalactosamine	0.961	1.067	1.026		1.134	1.078	1.007
N6-carboxymethyllysine	1.282	1.112	1.177		1.221	1.721	1.664
citrate	1.089	1.048	1.029		1.189	1.159	1.074
aconitate [cis or trans]	1.111	1.024	0.997		1.044	1.106	1.026
isocitrate	1.118	1.032	1.03		1.199	1.108	1.005
alpha-ketoglutarate	1.073	1.113	1.093		1.46	1.174	1.23
succinylcarnitine (C4)	0.971	0.924	1.037		1.318	1.192	1.122
succinate	1.092	1.029	1.046		1.315	1.135	1.084
fumarate	1.109	1.116	1.117		1.478	1.031	1.317
malate	1.112	1.124	1.141		1.569	1.046	1.335
2-methylcitrate/homocitrate	0.944	0.993	0.992		1.17	1.182	0.926
phosphate	1.653	1.345	1.143		0.928	0.906	1.037
valerate (5:0)	0.591	0.776	0.801		0.698	1.361	0.966
caproate (6:0)	1.117	1.13	1.091		0.924	1.086	1.058
heptanoate (7:0)	1.16	1.09	1.108		1.085	1.109	1.045
caprylate (8:0)	0.993	0.967	1.008		0.901	1	0.972
pelargonate (9:0)	1.07	1.026	1.06		0.935	0.991	1.017
5-dodecenoate (12:1n7)	1.397	1.165	1.094		0.683	1.127	0.936
myristate (14:0)	1.169	1.054	1.068		0.981	1.104	1.024
palmitate (16:0)	1.112	1.073	1.02		0.972	0.961	0.961
palmitoleate (16:1n7)	1.206	1.182	1.08		0.993	1.06	0.957
margarate (17:0)	1.08	1.108	1.052		1.034	0.962	1.02
10-heptadecenoate (17:1n7)	1.064	1.064	1.018		1.04	1.036	0.997
stearate (18:0)	1.077	1.06	1.014		0.947	0.926	0.978
nonadecanoate (19:0)	1.124	1.093	1.019		0.888	0.938	0.98
10-nonadecenoate (19:1n9)	1.142	1.082	1.031		0.958	0.972	0.971
arachidate (20:0)	1.113	1.084	1.044		0.938	0.929	1.089
eicosenoate (20:1n9 or 1n11)	1.208	1.117	1.036		0.931	0.912	0.984
erucate (22:1n9)	1.297	1.224	1.124		0.864	0.899	1.087
oleate/vaccenate (18:1)	1.117	1.075	1.015		0.953	0.945	0.941
stearidonate (18:4n3)	1.371	1.616	1.204		1.047	1.186	1.144
eicosapentaenoate (EPA; 20:5n3)	1.361	1.9	1.336		1.052	1.251	1.357
docosapentaenoate (DPA; 22:5n3)	1.18	1.304	1.146		0.88	1.027	1.049
docosahexaenoate (DHA; 22:6n3)	0.995	1.178	1.033		0.759	0.994	0.943
linoleate (18:2n6)	1.133	1.082	1.032		0.944	0.977	0.948
linolenate (18:3n3 or 3n6)	1.382	1.118	1.106		0.927	1.11	1.053
dihomolinolenate (20:3n3 or 3n6)	1.136	1.098	1.016		1.005	0.996	0.982
arachidonate (20:4n6)	1.079	1.103	1.036		0.872	0.96	1.051
adrenate (22:4n6)	1.145	1.039	1.072		1.087	1.003	1.039
docosapentaenoate (n6 DPA; 22:5n6)	0.957	0.987	0.933		1.02	0.948	0.842
docosadienoate (22:2n6)	1.261	1.173	1.086		0.956	0.974	1.007
dihomolinoleate (20:2n6)	1.177	1.1	1.059		1.063	0.988	1.027
17-methylstearate	1.061	1.093	1.029		0.887	1.069	1.005
dimethylmalonic acid	1.919	1.119	1.005		1.413	1.444	1.47
2-hydroxyglutarate	1.116	1.02	1.02		1.202	1.065	1.097
adipate	1.221	1.021	1.104		1.023	0.986	1.009
2-hydroxyadipate	1.076	0.987	1.067		1.377	0.959	1.058
maleate	0.872	0.911	0.96		0.833	1.053	0.952
pimelate (heptanedioate)	1.201	1.019	1.093		1.002	0.996	1.003
suberate (octanedioate)	1.227	1.027	1.086		0.939	1	1.006
azelate (nonanedioate; C9)	1.222	1.024	1.077		0.906	0.957	0.98
sebacate (decanedioate)	1.226	1.017	1.085		0.95	0.961	1.008
undecanedioate	1.172	1.029	1.085		0.961	0.96	0.991
1,11-undecanedicarboxylate	1.164	1.009	1.064		0.924	0.968	1.005
dodecanedioate (C12)	1.198	1.016	1.081		0.955	0.984	0.997
tetradecanedioate (C14)	1.091	0.989	1.041		0.934	1.018	0.99
hexadecanedioate (C16)	0.955	1.044	1.056		1.053	1.213	1.012
octadecanedioate (C18)	1.092	1.059	1.025		0.956	1.118	0.961
eicosanodioate	1.14	1.066	1.065		0.99	1.078	1.023
docosadioate	1.15	1.088	1.053		0.972	1.043	1.022
2-aminoheptanoate	1.335	1.141	1.099		1.188	1.091	1.045
2-aminooctanoate	1.278	1.05	0.906		1.008	0.869	0.843
malonylcarnitine	0.724	0.575	0.706		0.693	0.938	0.982
malonate	1.139	1.027	1.03		1.267	1.352	1.062
butyrylcarnitine (C4)	1.027	0.935	1.079		1.067	1.017	1.059
propionylcarnitine (C3)	0.933	1.004	1.135		1.065	1.17	1.193
propionylglycine (C3)	0.979	0.935	0.921		1.168	0.956	1.121
hexanoylglycine (C6)	1.793	1.479	1.336		1.134	1.079	0.996
N-palmitoylglycine	1.005	0.967	0.976		0.984	1.017	1.096
acetylcarnitine (C2)	1.123	1.003	1.073		1.101	1.054	1.032
3-hydroxybutyrylcarnitine (1)	1.187	1.057	1.187		1.296	1.088	1.157
hexanoylcarnitine (C6)	1.128	1.061	1.164		0.997	1.006	1.103
octanoylcarnitine (C8)	1.096	1.021	1.138		0.842	0.96	1.139
decanoylcarnitine (C10)	1.08	1.008	1.149		0.875	1.013	1.189
cis-4-decenoylcarnitine (C10:1)	1.121	0.971	1.196		0.726	0.846	1.117
laurylcarnitine (C12)	1.443	1.056	1.235		0.983	1.087	1.23
myristoylcarnitine (C14)	1.116	1.08	1.202		1.029	1.092	1.199
palmitoylcarnitine (C16)	1.036	1.091	1.161		0.974	1.015	1.118
palmitoleoylcarnitine (C16:1)	1.042	1.075	1.16		0.909	0.978	1.108
stearoylcarnitine (C18)	1.01	1.043	1.177		1.028	1.005	1.146
linoleoylcarnitine (C18:2)	1.101	1.156	1.211		0.917	1.098	1.145
linolenoylcarnitine (C18:3)	1.357	1.016	1.082		0.737	0.986	1.061
oleoylcarnitine (C18)	1.058	1.118	1.191		0.95	1.03	1.108
myristoleoylcarnitine (C14:1)	1.255	1.145	1.256		1.228	1.145	1.236
suberoylcarnitine (C8-DC)	0.697	0.668	0.712		0.841	1.04	0.81
arachidoylcarnitine (C20)	0.937	1.018	1.142		1.031	1.003	1.22
arachidonoylcarnitine (C20:4)	0.974	1.087	1.101		0.703	0.96	1.21
adrenoylcarnitine (C22:4)	0.83	0.842	0.929		0.611	0.739	0.93
behenoylcarnitine (C22)	0.837	0.822	0.956		0.866	0.82	1.063
dihomo-linoleoylcarnitine (C20:2)	1.002	0.984	1.132		0.913	1.103	1.106
eicosenoylcarnitine (C20:1)	1.071	1.02	1.138		0.96	1.028	1.128
erucoylcarnitine (C22:1)	0.964	0.972	1.086		0.914	0.967	1.2
docosapentaenoylcarnitine (C22:5n3)	0.683	0.818	0.83		0.567	0.71	0.949
docosahexaenoylcarnitine (C22:6)	0.687	0.87	0.85		0.819	0.904	1.031
lignoceroylcarnitine (C24)	0.995	1.023	1.139		1.093	1.014	1.369
margaroylcarnitine	0.896	1.035	1.12		0.979	1.05	1.152
cerotoylcarnitine (C26)	0.968	0.973	1.107		1.184	1.015	1.398
ximenoylcarnitine (C26:1)	0.968	0.959	1.13		0.855	0.987	1.26
deoxycarnitine	1.175	1.116	1.156		1.14	1.061	0.99
carnitine	0.89	0.944	1.016		0.982	1.043	1.014
3-hydroxybutyrate (BHBA)	1.982	1.668	1.464		0.891	1.037	1.08
alpha-hydroxycaproate	1.198	0.793	0.9		0.85	0.867	0.854
2-hydroxyoctanoate	1.058	1.003	0.922		1.334	0.907	0.908
2-hydroxydecanoate	1.564	1.228	1.129		1.279	1.135	1.071
2-hydroxypalmitate	1.04	1.049	1.029		0.993	0.999	1.145
2-hydroxystearate	1.017	1.053	1.011		0.957	0.96	1.07
3-hydroxyhexanoate	1.239	1.105	1.154		1.105	1.06	0.966
3-hydroxyoctanoate	1.182	1.159	1.219		1.09	0.914	0.982
5-hydroxyhexanoate	1.224	1.026	1.057		1.073	1.1	1.011
8-hydroxyoctanoate	1.223	1.016	1.098		0.976	0.978	1.003
13-HODE + 9-HODE	1.235	1.158	1.08		1.206	1.32	1.003
12,13-DiHOME	1.105	1.198	1.054		1.163	1.204	0.858
9,10-DiHOME	1.045	1.078	1.061		1	1.208	0.917
12-HETE	2.885	3.635	2.588		2.774	1.345	2.432
12-HHTrE	0.853	1.893	0.83		0.709	0.359	0.854
oleoyl ethanolamide	1.211	1.073	1.045		1.111	1.064	1.083
palmitoyl ethanolamide	1.08	1.04	1.024		0.929	0.975	1.015
N-arachidonoyltaurine	0.839	0.959	0.892		0.633	0.916	0.867
N-oleoyltaurine	1.098	1.069	1.145		1.208	1.35	1.275
N-stearoyltaurine	0.8	0.924	1.053		1.073	1.003	1.101
N-palmitoyltaurine	1.11	1.07	1.123		1.006	1.111	1.045
N-linolenoyltaurine	1.374	1.085	1.044		0.916	1.163	1.141
linoleoyl ethanolamide	1.067	1.022	1.022		0.89	0.954	0.989
myo-inositol	0.997	1.015	1		1.038	1.201	1.087
chiro-inositol	0.906	0.95	1.008		1.041	1.2	1.122
choline	1.029	1.051	1.017		1.023	0.995	0.972
phosphocholine	1.113	1.064	1.027		0.951	0.948	0.988
glycerophosphorylcholine (GPC)	1.016	1.029	1.011		1.046	1.082	1.05
phosphoethanolamine (PE)	1.066	1.111	1.078		1.046	1.102	1.048
glycerophosphoethanolamine	1.067	1.044	1.041		1.084	1.041	1.018
trimethylamine N-oxide	1.299	1.028	1.102		1.394	1.044	1.016
glycerophosphoinositol	1.347	1.225	1.211		1.198	1.145	1.297
1,2-dipalmitoyl-GPC (16:0/16:0)	1.012	1.041	1.006		1	1.116	1.125
1-palmitoyl-2-oleoyl-GPC (16:0/18:1)	0.966	0.998	1.015		1.08	1.132	1.06
1-palmitoyl-2-linoleoyl-GPC (16:0/18:2)	0.998	0.978	1.011		1.081	1.098	1.033
1-stearoyl-2-arachidonoyl-GPC (18:0/20:4)	1.036	1.022	1.029		0.936	0.989	1.028
1-stearoyl-2-oleoyl-GPC (18:0/18:1)	0.949	1.001	1.003		1.055	1.094	1.064
1-palmitoyl-2-arachidonoyl-GPC (16:0/20:4n6)	1.036	1.011	1.022		0.971	1.066	1.067
1-stearoyl-2-linoleoyl-GPC (18:0/18:2)	0.968	0.978	1.012		1.039	1.062	1.03
1-linoleoyl-2-linolenoyl-GPC (18:2/18:3)	1.079	1.204	1.301		1.524	1.73	1.458
1-palmitoyl-2-palmitoleoyl-GPC (16:0/16:1)	1.022	1.047	1.032		1.138	1.468	1.184
1-stearoyl-2-arachidonoyl-GPI (18:0/20:4)	0.957	1.004	0.99		1.016	1.024	1.065
1-oleoyl-2-linoleoyl-GPC (18:1/18:2)	0.978	0.982	1.037		1.13	1.185	1.1
1-palmitoyl-2-linoleoyl-GPI (16:0/18:2)	1.068	1.027	1.047		1.116	1.222	1.156
1-oleoyl-2-linoleoyl-GPI (18:1/18:2)	0.981	1.024	1.045		1.096	1.252	1.158
1-palmitoyl-2-arachidonoyl-GPI (16:0/20:4)	1.068	1.045	1.049		1.042	1.231	1.228
1-stearoyl-2-linoleoyl-GPI (18:0/18:2)	1.024	1.013	1.033		1.096	1.136	1.067
1-palmitoyl-2-oleoyl-GPE (16:0/18:1)	1.023	0.985	1.038		1.203	1.392	1.178
1-stearoyl-2-arachidonoyl-GPE (18:0/20:4)	1.035	1.116	1.147		1.132	1.056	1.096
1-stearoyl-2-oleoyl-GPE (18:0/18:1)	0.993	1.2	1.172		1.245	1.442	1.466
1-palmitoyl-2-arachidonoyl-GPE (16:0/20:4)	1.042	1.102	1.124		1.115	1.063	1.082
1-palmitoyl-2-linoleoyl-GPE (16:0/18:2)	0.97	0.96	0.987		1.279	1.094	0.997
1-stearoyl-2-linoleoyl-GPE (18:0/18:2)	1.053	1.147	1.192		1.242	1.326	1.222
1-palmitoyl-2-stearoyl-GPC (16:0/18:0)	1.029	1.078	1.068		1.164	1.358	1.409
1-palmitoyl-2-oleoyl-GPI (16:0/18:1)	0.974	1.082	1.091		1.145	1.541	1.387
1-palmitoleoyl-2-linoleoyl-GPC (16:1/18:2)	0.935	0.963	0.965		1.081	1.063	0.985
1-palmitoleoyl-2-linolenoyl-GPC (16:1/18:3)	1.066	1.118	1.17		1.348	1.782	1.472
1,2-dilinoleoyl-GPC (18:2/18:2)	0.953	0.956	1.03		1.271	1.254	1.145
1-linoleoyl-2-arachidonoyl-GPC (18:2/20:4n6)	0.933	1.031	0.992		0.8	0.992	0.939
1-linoleoyl-2-arachidonoyl-GPE (18:2/20:4)	0.768	0.802	0.761		1.078	1.052	0.838
1-oleoyl-2-arachidonoyl-GPI (18:1/20:4)	0.882	1.048	1.01		1.104	1.153	1.188
arachidonoylcholine	1.196	1.19	1.295		0.957	1.098	1.3
dihomo-linolenoyl-choline	0.668	0.813	0.868		0.96	0.769	0.862
docosahexaenoylcholine	0.772	1.133	1.25		0.677	1.156	0.975
1-palmitoyl-GPC (16:0)	0.96	1.007	1.007		1.03	1.079	1.055
2-palmitoyl-GPC (16:0)	0.988	1.004	1.038		1.026	1.159	1.106
1-palmitoleoyl-GPC (16:1)	0.975	1.04	1.006		1.233	1.308	1.132
2-palmitoleoyl-GPC (16:1)	0.899	0.92	0.913		1.002	1.248	1.064
1-stearoyl-GPC (18:0)	0.97	1.005	1.022		0.984	1.05	1.047
1-oleoyl-GPC (18:1)	0.974	1.034	1.029		1.221	1.206	1.135
1-linoleoyl-GPC (18:2)	0.928	1.007	1.027		1.238	1.128	1.107
1-linolenoyl-GPC (18:3)	1.14	1.2	1.294		1.368	1.605	1.589
1-arachidonoyl-GPC (20:4)	1.018	1.028	1.019		0.994	1.004	1.056
1-lignoceroyl-GPC (24:0)	0.891	1.033	1.092		0.926	1.18	1.287
1-palmitoyl-GPE (16:0)	0.987	1.059	1.022		0.995	1.181	1.045
1-stearoyl-GPE (18:0)	0.937	1.032	1.026		1.065	1.159	1.102
2-stearoyl-GPE (18:0)	0.942	1.065	1.105		1.023	1.245	1.061
1-oleoyl-GPE (18:1)	1.126	1.093	1.1		1.363	1.674	1.431
1-linoleoyl-GPE (18:2)	1.089	0.992	1.05		1.334	1.349	1.142
1-arachidonoyl-GPE (20:4)	1.084	1.048	1.074		1.106	1.205	1.161
1-palmitoyl-GPI (16:0)	1.036	1.122	1.123		1.26	1.475	1.325
1-stearoyl-GPI (18:0)	0.958	1.156	1.202		1.192	1.327	1.371
1-oleoyl-GPI (18:1)	0.721	0.914	1.062		1.41	1.501	1.383
1-linoleoyl-GPI (18:2)	0.95	1.06	1.083		1.2	1.228	1.169
1-arachidonoyl-GPI (20:4)	1.02	1.096	1.071		1.1	1.246	1.192
1-linoleoyl-GPG (18:2)	0.815	0.778	0.862		0.928	1.026	0.823
1-linoleoyl-GPA (18:2)	1.108	1.067	1.038		1.005	0.998	1.015
1-(1-enyl-palmitoyl)-2-oleoyl-GPE (P-16:0/18:1)	1.059	1.002	1.01		0.921	0.984	1.062
1-(1-enyl-palmitoyl)-2-linoleoyl-GPE (P-16:0/18:2)	0.67	0.701	0.596		0.316	0.404	0.6
1-(1-enyl-palmitoyl)-2-palmitoyl-GPC (P-16:0/16:0)	1.007	1.065	1.025		1.001	0.971	1.047
1-(1-enyl-palmitoyl)-2-arachidonoyl-GPE (P-16:0/20:4)	1.081	1.018	1		1.082	0.979	1.058
1-(1-enyl-palmitoyl)-2-oleoyl-GPC (P-16:0/18:1)	1.048	1.05	1.058		1.12	0.998	1.155
1-(1-enyl-stearoyl)-2-oleoyl-GPE (P-18:0/18:1)	1.011	1.048	1.084		1.18	1.17	1.246
1-(1-enyl-stearoyl)-2-linoleoyl-GPE (P-18:0/18:2)	0.997	1.007	1.063		1.154	1.121	1.197
1-(1-enyl-palmitoyl)-2-arachidonoyl-GPC (P-16:0/20:4)	1.141	1.071	1.059		0.896	0.897	1.113
1-(1-enyl-palmitoyl)-2-linoleoyl-GPC (P-16:0/18:2)	1.13	0.994	1.082		1.175	1.039	1.099
1-(1-enyl-stearoyl)-2-arachidonoyl-GPE (P-18:0/20:4)	1.08	1.007	1.032		0.98	0.995	1.222
1-(1-enyl-palmitoyl)-GPC (P-16:0)	1.017	1.055	1.057		1.205	1.033	1.109
1-(1-enyl-palmitoyl)-GPE (P-16:0)	0.963	1.062	1.025		1.03	1.05	1.074
1-(1-enyl-oleoyl)-GPE (P-18:1)	1.052	1.137	1.049		1.137	1.017	1.059
1-(1-enyl-stearoyl)-GPE (P-18:0)	0.961	1.042	1.02		1.08	1.049	1.134
glycerol	1.103	1.091	1.061		1.111	1.264	1.101
glycerol 3-phosphate	1.009	1.038	1.029		1.031	1.032	0.956
glycerophosphoglycerol	0.989	1.056	1.093		1.292	1.103	1.197
1-linoleoylglycerol (18:2)	0.798	1.058	1.013		1.189	1.201	1.144
2-linoleoylglycerol (18:2)	0.635	0.607	0.598		0.695	0.84	0.823
1-arachidonylglycerol (20:4)	1.019	1.137	1.085		0.876	1.098	1.2
1-docosahexaenoylglycerol (22:6)	0.389	0.779	0.766		0.411	0.645	0.575
oleoyl-linoleoyl-glycerol (18:1/18:2) [1]	1.35	1.405	1.377		1.092	1.273	1.103
oleoyl-linoleoyl-glycerol (18:1/18:2) [2]	1.317	1.413	1.418		1.036	1.366	1.207
oleoyl-arachidonoyl-glycerol (18:1/20:4) [1]	1.151	1.205	1.16		0.858	1.198	1.229
oleoyl-arachidonoyl-glycerol (18:1/20:4) [2]	1.066	1.169	1.124		0.813	1.146	1.27
linoleoyl-arachidonoyl-glycerol (18:2/20:4) [1]	1.15	1.192	1.171		0.8	1.08	1.198
linoleoyl-arachidonoyl-glycerol (18:2/20:4) [2]	1.114	1.334	1.187		0.747	1.16	1.313
linoleoyl-linoleoyl-glycerol (18:2/18:2) [1]	1.371	1.497	1.571		0.999	1.246	1.052
palmitoyl-linoleoyl-glycerol (16:0/18:2) [1]	1.1	0.974	0.916		0.783	0.834	0.797
palmitoyl-linoleoyl-glycerol (16:0/18:2) [2]	1.307	1.305	1.284		0.989	1.291	1.109
stearoyl-arachidonoyl-glycerol (18:0/20:4) [1]	1.016	1.058	1.088		0.891	1.111	1.146
stearoyl-arachidonoyl-glycerol (18:0/20:4) [2]	0.996	1.051	1.094		0.846	1.111	1.165
sphinganine	0.982	1.07	1.006		1.062	1.105	1.029
sphinganine-1-phosphate	0.878	1.07	0.984		0.778	0.745	0.857
N-palmitoyl-sphinganine (d18:0/16:0)	1.054	1.132	1.207		0.964	1.149	1.175
N-behenoyl-sphingadienine (d18:2/22:0)	0.64	0.926	0.943		0.64	1.05	1.291
myristoyl dihydrosphingomyelin (d18:0/14:0)	1.206	1.175	1.27		1.015	1.311	1.318
palmitoyl dihydrosphingomyelin (d18:0/16:0)	1.016	1.052	1.069		1.096	1.159	1.169
behenoyl dihydrosphingomyelin (d18:0/22:0)	1.176	1.235	1.317		1.048	1.167	1.26
palmitoyl sphingomyelin (d18:1/16:0)	0.968	0.993	1.012		1.014	1.055	1.096
sphingomyelin	0.958	1.003	1.017		0.949	0.983	1.032
behenoyl sphingomyelin (d18:1/22:0)	0.919	1.017	1.037		1.039	1.097	1.138
tricosanoyl sphingomyelin (d18:1/23:0)	0.93	0.997	1.039		0.963	1.119	1.166
lignoceroyl sphingomyelin (d18:1/24:0)	0.977	1.028	1.037		1.026	1.105	1.128
sphingomyelin (d18:1/14:0, d16:1/16:0)	0.982	0.985	1.053		0.94	1.174	1.142
sphingomyelin (d18:2/14:0, d18:1/14:1)	0.932	1.078	1.112		0.98	1.408	1.326
sphingomyelin (d18:1/15:0, d16:1/17:0)	0.916	0.983	1.042		1.051	1.148	1.187
sphingomyelin (d18:2/16:0, d18:1/16:1)	0.967	1.007	1.033		1.02	1.089	1.095
sphingomyelin (d18:1/17:0, d17:1/18:0, d19:1/16:0)	0.918	1.008	1.047		1.075	1.111	1.164
sphingomyelin (d18:1/18:1, d18:2/18:0)	0.974	1.004	1.041		1.051	1.082	1.054
sphingomyelin (d18:1/20:0, d16:1/22:0)	0.957	0.996	1.005		0.938	1.03	1.072
sphingomyelin (d18:1/20:1, d18:2/20:0)	0.972	1.024	1.013		0.942	1.039	1.042
sphingomyelin (d18:1/21:0, d17:1/22:0, d16:1/23:0)	0.903	0.999	1.062		0.944	1.195	1.233
sphingomyelin (d18:1/22:1, d18:2/22:0, d16:1/24:1)	0.96	0.998	1.015		0.93	1.059	1.07
sphingomyelin (d18:2/23:0, d18:1/23:1, d17:1/24:1)	0.9	1.012	1.055		0.973	1.151	1.217
sphingomyelin (d18:1/24:1, d18:2/24:0)	0.974	1.012	1.021		0.941	1.028	1.068
sphingomyelin (d18:2/24:1, d18:1/24:2)	0.969	1.022	1.022		0.936	1.006	1.055
sphingosine	0.986	1.125	1.05		0.955	1.074	1.087
sphingosine 1-phosphate	1.032	1.185	1.096		0.943	0.979	1.078
N-palmitoyl-sphingosine (d18:1/16:0)	0.882	1.017	1.061		1.018	1.274	1.216
N-stearoyl-sphingosine (d18:1/18:0)	0.873	1.008	1.061		1.115	1.279	1.144
glycosyl-N-palmitoyl-sphingosine (d18:1/16:0)	1.016	1.024	1.043		1.071	1.06	1.177
glycosyl-N-stearoyl-sphingosine (d18:1/18:0)	0.982	1.026	1.083		1.149	1.103	1.194
sphingomyelin (d18:2/23:1)	0.892	0.994	1.02		0.955	1.123	1.108
sphingomyelin (d18:2/21:0, d16:2/23:0)	0.882	1.015	1.044		0.903	1.166	1.16
sphingomyelin (d18:1/20:2, d18:2/20:1, d16:1/22:2)	1.077	0.951	1.073		0.97	1.156	1.052
sphingomyelin (d18:2/24:2)	0.978	1.016	1.024		0.914	1.018	1.002
sphingomyelin (d18:1/25:0, d19:0/24:1, d20:1/23:0, d19:1/24:0)	0.986	1.221	1.228		1.422	1.518	1.456
sphingomyelin (d18:1/22:2, d18:2/22:1, d16:1/24:2)	1.04	0.995	1.045		0.949	1.108	1.042
sphingomyelin (d18:0/20:0, d16:0/22:0)	1.052	1.151	1.222		1.045	1.182	1.19
sphingomyelin (d18:0/18:0, d19:0/17:0)	1.057	1.156	1.247		1.057	1.053	1.189
sphingomyelin (d17:2/16:0, d18:2/15:0)	0.866	1.027	1.094		1.085	1.323	1.289
sphingomyelin (d18:2/18:1)	1.081	1.012	1.065		1.104	1.065	1.139
sphingomyelin (d18:1/19:0, d19:1/18:0)	0.878	0.997	1.024		0.957	1.133	1.121
N-stearoyl-sphinganine (d18:0/18:0)	1.117	1.171	1.319		0.849	1.003	1.078
3-hydroxy-3-methylglutarate	1.134	1.001	1.06		1.218	1.09	1.074
mevalonate	1.906	1.22	1.26		1.315	1.749	1.226
cholesterol	0.908	1.009	1.056		1.059	1.18	1.193
7-HOCA	1.173	0.992	1.05		0.969	1.132	1.023
3beta-hydroxy-5-cholestenoate	1.36	0.952	1.197		1.67	1.348	0.967
campesterol	0.944	0.998	1.04		1.007	1.113	1.133
pregnenolone sulfate	0.621	0.631	0.523		0.53	0.777	0.606
5alpha-pregnan-3beta,20beta-diol monosulfate (1)	0.924	1.098	1.411		0.632	1.761	1.218
cortisol	1.424	1.324	1.274		1.17	0.964	1.214
cortisone	0.981	1.015	1.086		0.871	1.142	1.173
cholate	0.187	0.253	1.451		0.295	0.772	0.492
taurocholate	2.263	3.16	8.134		4.234	3.153	5.102
taurochenodeoxycholate	0.318	0.636	1.167		0.405	0.573	0.756
deoxycholate	0.464	0.826	1.401		1.074	1.912	1.858
taurodeoxycholate	0.221	1.425	1.353		0.334	0.34	3.27
taurolithocholate 3-sulfate	1.948	1.228	2.208		1.304	1.146	1.593
taurocholenate sulfate	1.283	0.692	1.105		0.765	0.838	0.933
ceramide (d16:1/24:1, d18:1/22:1)	1.029	1.002	1.067		0.975	1.379	1.137
ceramide (d18:1/17:0, d17:1/18:0)	0.812	1	1.063		1.157	1.294	1.233
ceramide (d18:1/20:0, d16:1/22:0, d20:1/18:0)	0.901	1.031	1.046		0.994	1.348	1.167
ceramide (d18:2/24:1, d18:1/24:2)	0.909	1.041	1.054		0.88	1.186	1.105
glycosyl ceramide (d18:2/24:1, d18:1/24:2)	0.873	1.002	1.075		1.045	1.16	1.204
palmitoylcholine	1.019	1.112	1.24		1.189	1.129	1.266
oleoylcholine	0.986	1.123	1.227		1.233	1.153	1.271
linoleoylcholine	1.033	1.151	1.287		1.185	1.117	1.289
inosine	1.524	1.524	1.466		1.319	1.04	1.456
hypoxanthine	1.451	1.367	1.246		1.142	1.035	1.131
xanthine	1.075	1.289	1.193		1.434	1.237	1.166
N1-methylinosine	1.148	1.023	1.026		1.28	1.131	1.044
2'-deoxyinosine	1.52	0.544	0.622		0.765	0.507	0.394
urate	1.183	1.131	1.06		1.322	1.131	1.086
allantoin	1.057	1.027	1		1.177	1.12	1.054
allantoic acid	1.042	1.019	1.039		1.212	1.206	1.125
AMP	0.168	2.086	2.712		1.789	0.158	1.082
adenosine	0.593	1.395	1.659		1.519	0.846	2.171
adenine	1.079	1.106	1.082		1.195	1.084	1.12
1-methyladenosine	1.068	1.042	1.028		1.019	1.074	1
N6-carbamoylthreonyladenosine	1.049	1.014	1.009		1.118	1.133	1.056
guanosine	1.584	1.613	1.489		1.164	0.984	1.459
guanine	1.422	1.219	1.108		1.04	0.977	0.979
7-methylguanine	1.076	1.019	1.007		1.194	1.094	1.022
N2,N2-dimethylguanosine	1.068	0.922	1.061		0.925	0.897	0.951
orotate	1.268	1.253	1.398		1.184	1.186	1.222
orotidine	1.048	1.022	1.07		1.287	1.053	1.036
uridine	1.218	1.216	1.233		1.024	0.953	1.22
uracil	1.203	1.084	1.079		0.993	1.186	1.027
pseudouridine	1.044	1.015	1.008		0.989	1.085	1.051
2'-deoxyuridine	1.029	1.043	1.132		0.794	0.986	1.304
3-ureidopropionate	1.043	1.214	1.095		1.062	1.106	1.146
beta-alanine	0.926	1.189	1.116		0.967	1.056	1.088
N-acetyl-beta-alanine	1.014	1.058	1.012		1.008	1.008	1.007
cytidine	1.124	1.101	1.079		0.979	1.166	1.092
5-methylcytidine	1.012	1.16	1.117		0.969	1.322	1.415
N4-acetylcytidine	1.039	1.012	1.08		0.758	1.047	1.163
2'-deoxycytidine	1.066	1.064	1.026		0.885	0.964	1.03
2'-O-methylcytidine	1.331	1.191	1.241		1.349	1.136	1.072
5-methyl-2'-deoxycytidine	1.071	1.242	1.193		1.037	0.894	1.132
5-hydroxymethylcytidine	0.981	1.319	1.173		0.817	1.532	1.641
thymidine	1.615	1.13	1.16		1.208	1.063	1.074
3-aminoisobutyrate	6.78	2.555	1.627		6.812	4.988	2.25
nicotinate ribonucleoside	0.664	0.688	0.788		0.519	0.8	0.693
nicotinamide	0.944	1.107	1.283		0.888	1.061	1.317
1-methylnicotinamide	1.061	1.077	1.036		1.203	1.342	1.098
trigonelline (N'-methylnicotinate)	0.948	1.593	1.263		1.319	2.128	1.564
N1-Methyl-2-pyridone-5-carboxamide	1.043	1.22	1.256		0.919	1.586	1.179
pantothenate (Vitamin B5)	1.121	1.026	1.045		1.229	1.105	1.073
threonate	0.983	1.057	1.037		1.196	1.024	1
oxalate (ethanedioate)	1.021	1.046	1.01		1.085	1.028	0.976
gulonate	1.23	1.114	1.203		1.414	1.389	1.216
alpha-tocopherol	0.955	1.013	1.024		0.98	1.108	1.111
alpha-CEHC sulfate	0.901	0.97	0.896		0.769	0.715	1.259
gamma-tocopherol/beta-tocopherol	1.139	1.213	1.179		1.021	1.055	1.649
heme	0.991	2.183	2.833		0.734	1.592	3.172
bilirubin	1.036	1.034	1.067		0.872	0.856	1.018
biliverdin	1.113	1.15	1.285		0.725	0.917	1.076
retinol (Vitamin A)	1.027	1.021	1.088		0.984	1.064	1.087
pyridoxamine	0.896	1.28	1.237		0.98	1.115	1.153
pyridoxal	1.052	1.082	1.013		1.104	1.042	1.038
pyridoxate	1.079	1.055	1.054		1.533	1.638	1.19
hippurate	1.248	1.61	1.662		2.292	1.477	1.625
3-hydroxyhippurate	0.698	0.748	0.692		1.612	1.313	0.833
4-hydroxyhippurate	1.606	2.189	1.983		2.524	2.404	2.491
benzoate	1.139	8.194	9.462		0.971	6.862	10.776
catechol sulfate	1.149	1.366	1.354		0.897	2.115	1.843
O-methylcatechol sulfate	1.408	1.04	0.968		0.85	4.809	1.866
4-methylcatechol sulfate	1.348	1.073	1.266		1.18	2.044	1.225
4-ethylphenyl sulfate	1.577	1.681	1.724		1.091	1.457	1.764
4-vinylphenol sulfate	1.333	2.772	2.794		2.744	3.957	2.413
methyl-4-hydroxybenzoate sulfate	1.122	1.22	0.796		6.697	3.7	3.262
2-piperidinone	1.626	1.936	2.252		1.346	1.543	1.853
1-methyl-beta-carboline-3-carboxylic acid	0.472	0.811	0.509		0.354	1.773	0.738
2,3-dihydroxyisovalerate	0.851	1.184	1.117		1.194	2.447	1.057
2-oxindole-3-acetate	1.17	1.058	1.13		1.53	1.453	1.177
gluconate	2.277	1.931	2.062		2.019	1.524	2.139
cinnamoylglycine	1.253	1.558	1.572		1.658	1.519	1.275
equol sulfate	1.303	2.878	2.073		0.873	1.125	2.578
ergothioneine	1.065	1.061	1.053		0.859	0.993	1.271
erythritol	1.037	1.002	1.025		1.102	1.307	1.084
ferulic acid 4-sulfate	0.551	0.357	0.525		0.634	0.955	0.684
homostachydrine	2.123	1.938	1.264		1.047	0.943	0.916
indoleacrylate	0.856	1.334	1.59		0.804	1.775	2.191
indolin-2-one	0.999	0.94	1.213		1.222	0.828	1.059
methyl indole-3-acetate	0.656	1.061	0.96		1.031	1.13	0.768
N-glycolylneuraminate	1.132	1.051	1.045		0.909	1.017	1.089
acesulfame	0.091	0.092	0.117		0.267	0.124	0.091
stachydrine	1.932	1.744	1.63		1.268	1.212	1.286
theanine	0.115	2.253	0.535		0.008	5.907	0.056
thymol sulfate	1.015	1.948	1.352		0.79	1.36	1.612
methyl glucopyranoside (alpha + beta)	1.078	0.886	0.956		1.185	1.091	0.986
4-vinylguaiacol sulfate	1.734	2.041	1.903		3.889	3.314	2.766
pyrraline	1.006	1.428	1.366		1.774	3.397	1.456
daidzein sulfate (2)	0.281	0.583	0.569		0.139	0.337	0.642
eugenol sulfate	1.299	1.66	1.88		3.073	2.158	3.026
tartronate (hydroxymalonate)	0.96	1.039	1		0.957	1.096	1.022
gabapentin	0.799	0.799	0.802		0.819	0.803	0.799
hydroquinone sulfate	2.265	1.156	1.11		1.046	1.765	1.548
salicylate	1.011	1.223	1.192		1.195	1.706	1.606
2-pyrrolidinone	1.104	1.018	1.091		1.091	0.916	0.995
sulfate	0.97	0.978	1.011		0.968	1.053	1.025
O-sulfo-L-tyrosine	1.143	1.031	1.049		0.964	1.242	1.097
3-acetylphenol sulfate	0.648	0.799	0.699		1.373	0.967	1.047
2-aminophenol sulfate	1.388	1.286	1.318		3.086	3.384	1.813
dimethyl sulfone	1.262	1.074	1.116		1.649	1.391	1.274
ectoine	1.191	1.132	1.082		1.055	1.174	0.992
lanthionine	1.179	1.061	1.022		0.995	1.29	1.129
benzoylcarnitine	0.514	0.93	0.921		1.625	0.68	1.608
perfluorooctanesulfonic acid (PFOS)	0.908	1.178	1.127		1.315	0.942	1.121
N-methylpipecolate	0.503	0.919	0.946		0.435	0.485	0.895
1,2,3-benzenetriol sulfate (2)	0.261	1.079	0.96		0.823	1.577	1.416
3-hydroxypyridine sulfate	0.967	0.852	0.874		0.645	1.647	0.775
3-hydroxyindolin-2-one sulfate	1.405	1.075	1.134		1.676	1.004	1.063
6-hydroxyindole sulfate	1.427	1.106	1.213		1.813	1.194	1.41

## Sheet: Table S2
Table S2: Factor analysis was used as a data reduction method for the more than 600 serum metabolites included in the analysis because many of these metabolites are correlated. Principal components analysis was used as the method of factor extraction. The resulting patterns were then rotated using a varimax rotation to add interpretation. The advantage of a varimax rotation is all the factors rem…
Factor 1			Factor 2			Factor 3
Metabolite	Loading		Metabolite	Loading		Metabolite	Loading
sphingomyelin (d18:2/23:0, d18:1/23:1, d17:1/24:1)	0.91191		decanoylcarnitine (C10)	0.88322		N6-carbamoylthreonyladenosine	0.81809
cholesterol	0.85309		myristoylcarnitine (C14)	0.86011		pseudouridine	0.79367
sphingomyelin (d18:1/21:0, d17:1/22:0, d16:1/23:0)	0.84973		octanoylcarnitine (C8)	0.84771		allantoin	0.77062
tricosanoyl sphingomyelin (d18:1/23:0)	0.84771		hexanoylcarnitine (C6)	0.82191		N1-methylinosine	0.76781
sphingomyelin (d18:1/15:0, d16:1/17:0)	0.84134		eicosenoylcarnitine (C20:1)	0.81839		C-glycosyltryptophan	0.75764
palmitoyl sphingomyelin (d18:1/16:0)	0.826		dihomo-linoleoylcarnitine (C20:2)	0.81808		N-acetyltaurine	0.7413
sphingomyelin (d18:1/19:0, d19:1/18:0)	0.82427		laurylcarnitine (C12)	0.81662		allantoic acid	0.7349
sphingomyelin (d18:2/21:0, d16:2/23:0)	0.79294		palmitoylcarnitine (C16)	0.80259		erythronate	0.70861
sphingomyelin (d17:2/16:0, d18:2/15:0)	0.7905		myristoleoylcarnitine (C14:1)	0.80209		7-methylguanine	0.70251
sphingomyelin (d18:2/23:1)	0.78979		oleoylcarnitine (C18)	0.7998		erythritol	0.68285
sphingomyelin (d18:2/16:0, d18:1/16:1)	0.78512		palmitoleoylcarnitine (C16:1)	0.79407		N-acetylthreonine	0.68091
sphingomyelin (d18:1/17:0, d17:1/18:0, d19:1/16:0)	0.76337		margaroylcarnitine	0.77942		O-sulfo-L-tyrosine	0.64427
1-lignoceroyl-GPC (24:0)	0.7593		stearoylcarnitine (C18)	0.77926		dimethylarginine (ADMA + SDMA)	0.64144
behenoyl sphingomyelin (d18:1/22:0)	0.73513		linoleoylcarnitine (C18:2)	0.77124		1-methylhistidine	0.63873
glycosyl ceramide (d18:2/24:1, d18:1/24:2)	0.71643		3-hydroxybutyrylcarnitine (1)	0.76011		N-acetylserine	0.6383
sphingomyelin (d18:1/20:0, d16:1/22:0)	0.70896		acetylcarnitine (C2)	0.73049		kynurenate	0.61105
sphingomyelin (d18:1/22:1, d18:2/22:0, d16:1/24:1)	0.7009		butyrylcarnitine (C4)	0.72742		docosadioate	-0.30116
S-methylcysteine	-0.20265		erucoylcarnitine (C22:1)	0.71374		threonine	-0.33029
4-imidazoleacetate	-0.23794		cis-4-decenoylcarnitine (C10:1)	0.70532
			pyridoxal	-0.31058
			2-hydroxyglutarate	-0.3128
			phosphate	-0.3145
			N-acetylfelinine	-0.31489
			gamma-glutamylfelinylglycine	-0.31961
			hydroxyproline	-0.37324
			1-(1-enyl-palmitoyl)-2-oleoyl-GPE (P-16:0/18:1)	-0.37905
Factor 4			Factor 5			Factor 6
Metabolite	Loading		Metabolite	Loading		Metabolite	Loading
N6-carboxymethyllysine	0.80258		linoleate (18:2n6)	0.90263		oleoyl-linoleoyl-glycerol (18:1/18:2) [2]	0.84267
1-linolenoyl-GPC (18:3)	0.7238		oleate/vaccenate (18:1)	0.8998		oleoyl-arachidonoyl-glycerol (18:1/20:4) [1]	0.83991
1-linoleoyl-2-linolenoyl-GPC (18:2/18:3)	0.70572		palmitate (16:0)	0.88535		linoleoyl-arachidonoyl-glycerol (18:2/20:4) [1]	0.83897
lanthionine	0.6993		stearate (18:0)	0.87937		oleoyl-linoleoyl-glycerol (18:1/18:2) [1]	0.81374
ferulic acid 4-sulfate	0.67406		10-nonadecenoate (19:1n9)	0.87638		oleoyl-arachidonoyl-glycerol (18:1/20:4) [2]	0.80901
3-(3-hydroxyphenyl)propionate sulfate	0.6559		eicosenoate (20:1n9 or 1n11)	0.85462		palmitoyl-linoleoyl-glycerol (16:0/18:2) [2]	0.80179
1-palmitoleoyl-2-linolenoyl-GPC (16:1/18:3)	0.65131		margarate (17:0)	0.85182		linoleoyl-linoleoyl-glycerol (18:2/18:2) [1]	0.77558
salicylate	0.62167		palmitoleate (16:1n7)	0.83504		palmitoyl-linoleoyl-glycerol (16:0/18:2) [1]	0.74963
3-(3-hydroxyphenyl)propionate	0.61547		10-heptadecenoate (17:1n7)	0.83353		linoleoyl-arachidonoyl-glycerol (18:2/20:4) [2]	0.72639
cystathionine	0.60669		dihomolinolenate (20:3n3 or 3n6)	0.82854		1-stearoyl-2-arachidonoyl-GPE (18:0/20:4)	0.71274
valine	-0.4015		dihomolinoleate (20:2n6)	0.82395		sphingomyelin (d18:2/24:2)	-0.37126
			nonadecanoate (19:0)	0.8173		1-(1-enyl-palmitoyl)-2-arachidonoyl-GPE (P-16:0/20:4)	-0.37661
			p-cresol sulfate	-0.25726		1-(1-enyl-palmitoyl)-2-palmitoyl-GPC (P-16:0/16:0)	-0.39797
			tryptophan	-0.25867		sphingomyelin (d18:1/20:1, d18:2/20:0)	-0.40491
			hypotaurine	-0.28209		1-(1-enyl-palmitoyl)-2-oleoyl-GPC (P-16:0/18:1)	-0.41502
Factor 7			Factor 8			Factor 9
Metabolite	Loading		Metabolite	Loading		Metabolite	Loading
5-hydroxylysine	0.71348		hypoxanthine	0.87577		suberate (octanedioate)	0.93642
prolylhydroxyproline	0.62718		inosine	0.84958		azelate (nonanedioate; C9)	0.92948
phosphate	0.56243		sphinganine-1-phosphate	0.82749		dodecanedioate (C12)	0.92545
2'-deoxycytidine	0.546		sphingosine 1-phosphate	0.82683		sebacate (decanedioate)	0.92475
homostachydrine	0.52322		serotonin	0.79185		undecanedioate	0.91972
eicosapentaenoate (EPA; 20:5n3)	0.51435		guanosine	0.7904		1,11-undecanedicarboxylate	0.91924
cytidine	0.50727		adenine	0.77013		8-hydroxyoctanoate	0.90348
1-(1-enyl-palmitoyl)-2-oleoyl-GPC (P-16:0/18:1)	-0.41847		12-HETE	0.76268		pimelate (heptanedioate)	0.88593
anserine	-0.56795		gluconate	0.75442		adipate	0.86462
creatinine	-0.625		N-glycolylneuraminate	0.75352		pelargonate (9:0)	0.8434
			uridine	0.72227		tetradecanedioate (C14)	0.78815
			12-HHTrE	0.70161		5-hydroxyhexanoate	0.73064
			asparagine	-0.1761		glutarate (pentanedioate)	0.70672
						1-palmitoyl-2-oleoyl-GPI (16:0/18:1)	-0.173
						1-stearoyl-GPI (18:0)	-0.17743
Factor 10			Factor 11			Factor 12
Metabolite	Loading		Metabolite	Loading		Metabolite	Loading
gamma-glutamylthreonine	0.75575		1-(1-enyl-stearoyl)-2-oleoyl-GPE (P-18:0/18:1)	0.62385		pyruvate	0.79489
gamma-glutamylleucine	0.73145		1-linoleoyl-2-arachidonoyl-GPE (18:2/20:4)	0.61142		alpha-ketoglutarate	0.78254
gamma-glutamylvaline	0.69303		docosahexaenoate (DHA; 22:6n3)	-0.63107		lactate	0.75628
gamma-glutamyltyrosine	0.64442		1-linoleoyl-2-arachidonoyl-GPC (18:2/20:4n6)	-0.68577		fumarate	0.70768
gamma-glutamylisoleucine	0.63738					malate	0.70549
threonine	0.63414					3-methyl-2-oxobutyrate	0.63057
ethylmalonate	-0.19458					alanine	0.62709
sphingomyelin (d18:1/25:0, d19:0/24:1, d20:1/23:0, d19:1/24:0)	-0.23597					2-oxoadipate	0.58449
						4-methyl-2-oxopentanoate	0.55246
						3-methyl-2-oxovalerate	0.53719
						N-acetylglutamine	0.52626
						2-hydroxy-3-methylvalerate	0.52073
						4-guanidinobutanoate	-0.46035
Factor 13			Factor 14			Factor 15
Metabolite	Loading		Metabolite	Loading		Metabolite	Loading
taurolithocholate 3-sulfate	0.83998		indoleacetate	0.71842		indoleacetate	0.71842
taurochenodeoxycholate	0.83371		phenylacetylglycine	0.71424		phenylacetylglycine	0.71424
taurocholenate sulfate	0.79868		phenylacetylglutamine	0.69371		phenylacetylglutamine	0.69371
pyroglutamine	0.78702		phenylacetylglutamate	0.68939		phenylacetylglutamate	0.68939
glucuronate	0.7252		methyl indole-3-acetate	0.65152		methyl indole-3-acetate	0.65152
taurocholate	0.63167		indoleacetylglycine	0.63602		indoleacetylglycine	0.63602
imidazole lactate	0.6219		p-cresol sulfate	0.62293		p-cresol sulfate	0.62293
glutaroylcarnitine (C5)	-0.20979		indoleacetylglutamine	0.60936		indoleacetylglutamine	0.60936
carnosine	-0.24326		2'-deoxycytidine	-0.24031		1-(1-enyl-palmitoyl)-2-arachidonoyl-GPC (P-16:0/20:4)	-0.27584
			1-(1-enyl-palmitoyl)-2-palmitoyl-GPC (P-16:0/16:0)	-0.24727
			1-(1-enyl-palmitoyl)-2-arachidonoyl-GPC (P-16:0/20:4)	-0.27584
Factor 16			Factor 17			Factor 18
Metabolite	Loading		Metabolite	Loading		Metabolite	Loading
3-indoxyl sulfate	0.69706		palmitoylcholine	0.67469		cysteine sulfinic acid	0.57423
6-hydroxyindole sulfate	0.69685		linoleoylcholine	0.66071		benzoate	0.56231
hippurate	0.68227		oleoylcholine	0.6387		heme	0.54285
5-hydroxyindole sulfate	0.6441		arachidonoylcholine	0.60833		biliverdin	0.39693
3-phenylpropionate (hydrocinnamate)	0.61792		asparagine	-0.28456		cortisone	0.37046
2,3-dihydroxyisovalerate	-0.21595		mannose	-0.29466		pyridoxal	0.35225
daidzein sulfate (2)	-0.21907		sphingomyelin (d18:1/22:2, d18:2/22:1, d16:1/24:2)	-0.30939		2'-deoxyuridine	0.34057
sphingomyelin (d18:2/24:2)	-0.22194					glycerol	0.3041
2-hydroxybutyrate/2-hydroxyisobutyrate	-0.24743					thioproline	-0.29269
trigonelline (N'-methylnicotinate)	-0.27513					maltose	-0.33952
pyrraline	-0.31469					mannitol/sorbitol	-0.4998
Factor 19			Factor 20
Metabolite	Loading		Metabolite	Loading
trigonelline (N'-methylnicotinate)	0.47976		gamma-glutamylfelinylglycine	0.39746
5-methylcytidine	0.38939		sulfate	0.36839
homoarginine	0.38697		7-hydroxyindole sulfate	0.36785
lysine	0.37828		cysteine s-sulfate	0.34866
citrulline	0.37809		homocitrulline	0.34728
2-methylbutyroylcarnitine (C5)	0.34759		isovalerylglycine	0.33542
ornithine	0.3138		2-oxoarginine	0.33247
1-palmitoyl-2-linoleoyl-GPI (16:0/18:2)	0.30078		4-guanidinobutanoate	0.31617
2-oxoarginine	-0.30813		fumarate	0.314
guanidinosuccinate	-0.32117		dimethylmalonic acid	0.31398
sphingomyelin (d18:1/20:2, d18:2/20:1, d16:1/22:2)	-0.32593		malate	0.31077
mevalonate	-0.32621		N-linolenoyltaurine	-0.34601

## Sheet: Table S3A
Table S3A: Demographics and stone analysis for 82 cats forming stones from a GWAS of 445 cats in the colony at Hill’s Pet Nutrition, Inc.
Animal ID	Gender	Date of Birth	Date of Death	Today's Date	Genotype	CKD Y/N	Age at Death	Age if Still Alive	Stone Former	Ca Containing	CaOx	Ca Misc	Struvite	Misc Urolith	Unknown	Stone Composition	Comments
ADDISON	Spayed Female	2009-11-28	2023-08-02		GG	No	13.6849		1	1	1					CaOx Monohydrate
ARIANE	Neutered Male	2009-04-11	2024-01-29		AG	Yes	14.811		1						1	unknown - see comments	urolithiasis dx based on x-ray observation in 2018, none found @ necropsy
ARMADILLO	Spayed Female	2007-08-20	2018-12-17		GG	Yes	11.3342		1	1		1				Ca Phosphate Apatite
BETH	Spayed Female	2010-09-29	2023-05-22		GG	Yes	12.6521		1	1	1					CaOx Monohydrate
BINDI	Spayed Female	2011-10-19	2022-08-12		GG	No	10.8219		1	1	1					CaOx Monohydrate
BRACH	Neutered Male	2005-07-09	2017-11-17		AG	No	12.3671		1	1	1					50% CaOx Monohydrate / 50% Ca Phosphate Apatite
BURRITO	Neutered Male	2007-08-20	2021-12-29		AA	Yes	14.3699		1	1	1					CaOx Monohydrate
CAIUS	Neutered Male	2009-04-11	2019-01-02		GG	No	9.73425		1	1	1					25% CaOx Monohydrate, 75% Misc Urolith
CATFISH	Neutered Male	2014-02-19		2024-07-25	GG	No		10.4356	1						1	unknown - see comments	urolithiasis dx based on x-ray observation
CATHERINE	Spayed Female	2009-04-15	2023-04-18		GG	No	14.0164		1	1	1					CaOx Monohydrate
CHAT	Spayed Female	2013-07-24		2024-07-25	GG	No		11.011	1						1	unknown - see comments	urolithiasis dx based on x-ray observation
CHATTER	Spayed Female	2007-08-21	2022-11-02		GG	Yes	15.211		1	1	1					CaOx Monohydrate
CHERYL	Spayed Female	2009-12-19		2024-07-25	GG	Yes		14.6082	1						1	unknown - see comments	urolithiasis dx based on x-ray observation
CHO CHANG	Spayed Female	2007-07-27	2023-05-09		GG	Yes	15.7945		1				1			Urolithiasis, Struvite	Sample from cystocentesis collection during study (7/6/2016 last incidence recorded)
CLAY	Neutered Male	2006-10-29	2017-10-04		GG	Yes	10.9397		1	1	1					CaOx Monohydrate
COCOA PUFF	Spayed Female	2007-07-31		2024-07-25	GG	No		16.9973	1						1	unknown - see comments	urolithiasis dx based on x-ray observation
COTOUR	Neutered Male	2009-03-28	2022-03-17		GG	No	12.9781		1	1		1				Ca Phosphate Apatite
CRACKLE	Neutered Male	2013-07-11		2024-07-25	GG	No		11.0466	1						1	unknown - see comments	urolithiasis dx based on x-ray observation
CREMINI	Spayed Female	2014-02-26		2024-07-25	AA	No		10.4164	1						1	unknown - see comments	urolithiasis dx based on x-ray observation
CROOKSHANKS	Neutered Male	2007-07-25	2018-09-01		AG	No	11.1123		1	1	1					CaOx Monohydrate
DEMETRI	Neutered Male	2009-04-11	2021-02-10		GG	Yes	11.8438		1	1	1					50% CaOx Monohydrate / 50% Ca Phosphate Apatite
DILL	Neutered Male	2012-01-19	2022-09-09		AG	Yes	10.6466		1	1	1					CaOx Monohydrate
DINOZZO	Neutered Male	2011-12-10		2024-07-25	GG	No		12.6329	1						1	unknown - see comments	urolithiasis dx based on x-ray observation
EARLENE	Spayed Female	2007-07-26	2019-03-06		GG	No	11.6192		1						1	unknown - see comments	cat previously classed as stone former - however no stones foundin kidneys at necropsy but had masses
EB	Neutered Male	2011-10-27		2024-07-25	GG	No		12.7534	1						1	unknown - see comments	urolithiasis dx based on x-ray observation
ECLIPSO	Neutered Male	2003-05-06	2018-03-23		AG	No	14.8904		1	1	1					CaOx Monohydrate
ED	Neutered Male	2001-09-30	2017-07-04		AG	Yes	15.7699		1	1	1					95% CaOx Monohydrate / 5% Ca Phosphate Apatite
ELLIS	Spayed Female	2010-02-02	2019-07-08		AA	No	9.43288		1	1	1					10% CaOx Monohydrate, 90% Misc Urolith
ERIC	Neutered Male	2009-04-11	2023-06-06		AG	Yes	14.1616		1					1		100% Misc Urolith
FIGGS-UKY	Spayed Female	2004-01-02	2018-02-08		AG	Yes	14.1123		1	1	1					CaOx Monohydrate
FINN	Neutered Male	2010-01-28	2020-11-20		AA	No	10.8192		1	1	1					CaOx Monohydrate
FOUR	Neutered Male	2011-10-10	2018-10-09		AG	No	7.00274		1	1		1				Ca Phosphate Carbonate
FROSTED FLAKE	Spayed Female	2007-07-31	2023-05-19		AG	Yes	15.811		1	1	1					CaOx Monohydrate
GOYA	Spayed Female	2007-08-23	2017-06-23		GG	Yes	9.8411		1	1	1					80% CaOx Monohydrate, 20% Ca Phosphate Apatite
GRIDDLEBONE	Neutered Male	2009-04-11	2021-02-17		AA	No	11.863		1						1	unknown - see comments	cat previously classed as stone former - however not found at necropsy...and kidneys appeared normal
HARRIS	Neutered Male	2011-08-13	2018-06-19		AA	No	6.85479		1	1	1					CaOx Monohydrate
HERMANN	Neutered Male	2011-12-12		2024-07-25	AG	No		12.6274	1				1			Urolithiasis, Struvite	struvite stones noted were seen during RSS collections (10/3/2017 last incidence recorded)
HOBBS	Neutered Male	2014-06-26	2023-05-01		GG	Yes	8.85205		1	1	1					90% CaOx Monohydrate, 10%Ca Phosphate Carbonate
HOWL	Spayed Female	2007-08-20	2022-05-13		AA	Yes	14.7397		1	1	1					CaOx Monohydrate
IBIZA	Spayed Female	2012-01-22	2019-07-05		GG	Yes	7.45479		1	1	1					CaOx Monohydrate
ISADORA	Spayed Female	1999-09-18	2016-10-05		GG	Yes	17.0603		1	1		1				70% Ca Phosphate Carbonate, 30% Mg Ammonium Phosphate (Struvite)
JADELYNN	Neutered Male	2009-01-16	2020-07-14		AG	No	11.4986		1	1	1					CaOx Monohydrate
JAMA	Spayed Female	2009-04-11	2019-05-01		AG	No	10.0603		1	1	1					CaOx Monohydrate
JAMES	Neutered Male	2011-12-14	2020-04-27		GG	Yes	8.37534		1	1	1					CaOx Monohydrate
JAZMINE	Spayed Female	2008-06-30	2018-08-10		GG	No	10.1178		1					1		100% Misc Urolith
JELLYLORUM	Spayed Female	2009-04-15	2021-03-08		GG	Yes	11.9041		1	1	1					CaOx Monohydrate
JENKS	Spayed Female	2009-04-11	2019-09-09		AG	No	10.4192		1	1	1					CaOx Monohydrate
JOSEY	Spayed Female	2003-05-06	2017-02-13		AG	Yes	13.7863		1						1	unknown - see comments	cat previously classed as stone former - however not found at necropsy
KAREEN	Spayed Female	2011-11-05		2024-07-25	GG	No		12.7288	1	1	1					CaOx Monohydrate
KATNISS	Spayed Female	2011-12-18	2019-01-25		AG	No	7.10959		1	1	1					50% CaOx Monohydrate, 50% Misc Urolith
LAILA	Spayed Female	2011-12-18		2024-07-25	GG	No		12.611	1						1	unknown - see comments	urolithiasis dx based on x-ray observation
LOWE	Spayed Female	2009-12-16	2023-08-21		AG	No	13.6877		1	1		1				Urolithiasis-Calcium Phosphate
LUKE	Neutered Male	2011-07-21	2020-02-14		AA	No	8.57534		1						1	unknown - see comments	on day of euthenasia - stone appeared to be lodged in urethra, however suspect it was lost upon dissection is it could not be found
MAO	Neutered Male	2013-07-24	2023-11-06		GG	No	10.2932		1	1	1					CaOx Monohydrate
MARIE	Spayed Female	2010-02-28		2024-07-25	GG	No		14.4137	1				1			Urolithiasis, Struvite	struvite stones noted were seen during RSS collections (11/7/2017 last recorded incidence)
MARTHA MAE	Spayed Female	2007-07-26	2023-04-13		AG	Yes	15.726		1	1	1					70% CaOx Monohydrate, 30% Misc Urolith
MIKEY	Neutered Male	2014-09-15		2024-07-25	GG	No		9.86575	1						1	unknown - see comments	urolithiasis dx based on x-ray observation
MINI MOUSE	Spayed Female	2003-05-27	2019-01-23		GG	No	15.6712		1				1			Urolithiasis, Struvite
MOON	Spayed Female	2014-02-28		2024-07-25	GG	No		10.411	1						1	unknown - see comments	urolithiasis dx based on x-ray observation
MULE	Neutered Male	2007-08-21	2017-03-29		AG	No	9.61096		1	1	1					20% CaOx Monohydrate, 80% Ca Phosphate Apatite
MUNCHKIN	Neutered Male	2013-07-21		2024-07-25	AG	No		11.0192	1						1	unknown - see comments	urolithiasis dx based on x-ray observation
MURTAGH	Neutered Male	2009-01-14	2018-03-20		GG	No	9.18356		1	1	1					95% CaOx Dihydrate, 5% CaOx Monohydrate
NEKO	Spayed Female	2013-07-24		2024-07-25	GG	No		11.011	1						1	unknown - see comments	urolithiasis dx based on x-ray observation
NESSIE	Spayed Female	2009-04-15	2023-06-22		GG	Yes	14.1945		1						1	unknown - see comments	cat previously classed as stone former - however not found at necropsy
NYMPHADORA	Spayed Female	2007-07-30	2018-05-09		AG	Yes	10.7836		1	1	1					CaOx Monohydrate
OTIS	Neutered Male	2009-01-19	2019-04-30		AG	Yes	10.2822		1	1	1					20% CaOx Monohydrate, 80% Ca Phosphate Apatite
PIERRE	Neutered Male	2014-06-28		2024-07-25	GG	No		10.0822	1				1			Urolithiasis, Struvite	struvite stones noted were seen during urinalysis (12/11/15 last reported incidence)
POP TART	Spayed Female	2007-07-26		2024-07-25	AG	Yes		17.011	1	1	1					CaOx Monohydrate
REBATE	Spayed Female	2007-05-23		2024-07-25	GG	Yes		17.1863	1						1	unknown - see comments	urolithiasis dx based on x-ray observation
RUBEUS	Neutered Male	2007-07-30	2017-12-28		GG	Yes	10.4219		1	1	1					5% CaOx Monohydrate, 95% Misc Urolith
SAGE	Spayed Female	2011-11-09		2024-07-25	GG	Yes		12.7178	1	1	1					CaOx Monohydrate
SALSA	Spayed Female	2007-08-20	2023-04-06		AA	No	15.6384		1	1	1					30% CaOx Monohydrate, 70% Ca Phosphate Apatite
SILAS	Neutered Male	2003-05-06	2016-11-10		GG	No	13.526		1						1	unknown - see comments	stones found at necropsy, stone not analyzed
THYME	Spayed Female	2012-01-19		2024-07-25	GG	No		12.5233	1						1	unknown - see comments	urolithiasis dx based on x-ray observation
TOSTADA	Spayed Female	2007-08-20	2018-06-27		AA	No	10.8603		1					1		100% Misc Urolith
TOTAL	Spayed Female	2007-07-31		2024-07-25	GG	No		16.9973	1	1	1					CaOx Monohydrate
TRACE	Spayed Female	2006-10-28	2021-02-11		AG	Yes	14.3014		1	1	1					CaOx Monohydrate
UNCAPHER	Neutered Male	2007-10-08	2017-02-03		AG	No	9.33151		1	1	1					CaOx Monohydrate
VERNON	Neutered Male	2007-07-26	2019-06-17		AG	Yes	11.9014		1						1	unknown - see comments	cat previously classed as stone former - however not found at necropsy
WILLIS	Neutered Male	2007-07-28	2021-06-03		AG	No	13.8603		1	1	1					CaOx Monohydrate
WOOF	Neutered Male	2007-08-21	2023-09-29		AG	Yes	16.1178		1	1		1				Urolithiasis-Calcium Phosphate
YANG	Spayed Female	2010-01-17		2024-07-25	GG	No		14.5288	1						1	unknown - see comments	urolithiasis dx based on x-ray observation
								12.8537

## Sheet: Table S3B
Table S3B: Demographics for 363 cats (non stone formers) from a GWAS of 445 cats in the colony at Hill’s Pet Nutrition, Inc.
Animal ID	Gender	Date of Birth	Date of Death	Today's Date	Genotype	CKD Y/N	Age at Death	Age if Still Alive
ADA	Spayed Female	2014-07-20	2020-11-30		AG	Yes	6.36986
AKEIAH	Spayed Female	2014-12-02		2024-07-25	GG	No		9.65205
ALEC	Neutered Male	2009-04-12	2021-03-29		AG	No	11.9699
ALIAS	Neutered Male	2004-09-24	2018-04-16		GG	No	13.5671
ANNE	Spayed Female	2010-02-16		2024-07-25	GG	No		14.4466
ANTEBELLUM	Spayed Female	2013-07-19		2024-07-25	GG	No		11.0247
ANTIGUA	Spayed Female	2012-01-22		2024-07-25	GG	No		12.5151
ARDELLA	Spayed Female	2003-05-27	2017-06-07		GG	No	14.0411
ARMANI	Neutered Male	2014-07-11		2024-07-25	GG	No		10.0466
ARMSTRONG	Neutered Male	2011-12-10	2021-06-02		GG	No	9.48493
ARO	Neutered Male	2009-04-18	2019-03-11		AG	No	9.90137
ARTEMIS	Spayed Female	2008-12-08	2024-01-11		GG	No	15.1014
ARTHUR	Neutered Male	2007-07-30	2020-06-04		GG	No	12.8575
ARUBA	Neutered Male	2012-01-24		2024-07-25	AG	No		12.5096
ASHER	Spayed Female	2008-12-16	2018-04-27		AG	No	9.36712
AUBREY	Spayed Female	2011-11-03		2024-07-25	AG	No		12.7342
BANTOM	Neutered Male	2007-09-22	2023-03-16		AG	Yes	15.4904
BATTIE	Spayed Female	2011-10-23		2024-07-25	GG	No		12.7644
BAYOU	Neutered Male	2013-08-17		2024-07-25	AG	No		10.9452
BELIZE	Spayed Female	2012-01-22		2024-07-25	GG	No		12.5151
BELLATRIX	Spayed Female	2007-07-25	2023-05-01		GG	No	15.7781
BELLE	Spayed Female	2005-05-18	2022-06-30		AG	Yes	17.1288
BENGAL	Neutered Male	2013-07-21		2024-07-25	GG	No		11.0192
BENNETT	Neutered Male	2008-06-18	2021-12-30		AG	No	13.5425
BETTY LOU	Spayed Female	2007-07-25	2023-01-24		AG	Yes	15.5123
BIEBER	Neutered Male	2009-11-09		2024-07-25	GG	No		14.7178
BIGGIE SMALLS	Neutered Male	2009-11-23	2019-12-21		GG	No	10.0822
BILL	Neutered Male	2007-08-19	2023-01-31		GG	Yes	15.463
BILLY BOB	Neutered Male	2008-03-15	2024-01-18		GG	No	15.8548
BIRD	Spayed Female	2012-01-24		2024-07-25	GG	No		12.5096
BLACKBERRY	Spayed Female	2011-12-18		2024-07-25	AG	No		12.611
BODEAN	Neutered Male	2007-07-30	2023-04-20		GG	Yes	15.7342
BONBON	Neutered Male	2016-02-01		2024-07-25	AG	No		8.48493
BOOTS	Spayed Female	2001-08-26	2018-02-28		GG	No	16.5205
BORGNINE	Spayed Female	2011-12-10		2024-07-25	GG	No		12.6329
BOWIE	Spayed Female	2015-11-20		2024-07-25	GG	No		8.68493
BRADEN-UKY	Spayed Female	2005-06-16	2016-11-16		AA	Yes	11.4274
BRAHE	Spayed Female	2014-03-02		2024-07-25	GG	No		10.4055
BREVE	Spayed Female	2014-02-19	2023-07-17		GG	No	9.41096
BUGLE	Neutered Male	2009-12-24		2024-07-25	GG	No		14.5945
BURMESE	Spayed Female	2013-07-21		2024-07-25	AG	No		11.0192
CAJUN	Spayed Female	2011-11-03		2024-07-25	AG	No		12.7342
CALLIEGH	Spayed Female	2008-12-14	2023-11-29		GG	Yes	14.9671
CARLISLE	Neutered Male	2009-04-12	2023-03-15		GG	Yes	13.9315
CASSINI	Spayed Female	2014-03-02		2024-07-25	GG	No		10.4055
CATERPILLER	Neutered Male	2014-03-19		2024-07-25	AG	No		10.3589
CAYENNE	Spayed Female	2012-01-19		2024-07-25	GG	No		12.5233
CHADWICK	Neutered Male	2002-08-26	2022-08-03		AG	No	19.9507
CHARISMA	Neutered Male	2011-10-19	2020-03-04		GG	Yes	8.38082
CHARTREUX	Spayed Female	2013-07-21		2024-07-25	GG	No		11.0192
CHECKERS	Spayed Female	2005-06-24	2018-10-10		GG	No	13.3041
CHEERIO	Spayed Female	2007-07-28	2023-11-08		GG	No	16.2932
CHEESECAKE	Neutered Male	2016-01-30		2024-07-25	AG	No		8.49041
CHEETO	Neutered Male	2009-12-27		2024-07-25	GG	Yes		14.5863
CHELLY	Spayed Female	2013-09-10		2024-07-25	GG	No		10.8795
CHESTER CHEETAH	Spayed Female	2002-05-10	2017-12-28		GG	No	15.6466
CHICKEN LITTLE	Spayed Female	2011-10-02		2024-07-25	GG	No		12.8219
CHILLY	Spayed Female	2012-01-19	2020-10-08		AG	No	8.72603
CHIRP	Neutered Male	2007-08-23	2020-12-29		AG	No	13.3616
CHRISTMAS	Spayed Female	2005-04-11	2019-01-07		AG	No	13.7507
CHURRO	Spayed Female	2007-08-23	2022-12-07		GG	Yes	15.3014
CICADA	Spayed Female	2014-03-19		2024-07-25	GG	No		10.3589
CILANTRO	Neutered Male	2012-01-19		2024-07-25	AG	No		12.5233
CLUCK	Neutered Male	2007-08-20	2022-03-18		GG	No	14.5863
CLYDE	Neutered Male	2007-07-26	2020-05-13		GG	No	12.8082
COBAIN	Neutered Male	2014-02-28	2022-10-21		AA	Yes	8.64932
COFFMAN	Neutered Male	2007-08-28	2023-07-26		AG	No	15.9205
CONDOR	Neutered Male	2012-01-14		2024-07-25	GG	No		12.537
CORN POP	Neutered Male	2007-07-27	2019-02-22		GG	No	11.5836
CORNELIUS	Neutered Male	2007-07-30	2022-09-13		GG	No	15.1342
COUGAR	Spayed Female	2007-08-20		2024-07-25	AG	No		16.9425
CRAWDAD	Neutered Male	2014-02-19		2024-07-25	GG	No		10.4356
CRETE	Neutered Male	2012-01-19		2024-07-25	GG	No		12.5233
CROAK	Spayed Female	2007-08-20	2023-11-30		AG	No	16.2904
CUJO	Neutered Male	2011-10-10	2021-01-05		AG	Yes	9.24658
CUP-UKY	Spayed Female	2016-02-01	2017-01-13		GG	No	17.0192
CUPCAKE	Neutered Male	2005-08-30	2022-09-02		AG	No	0.950685
CURLEW	Neutered Male	2012-01-24		2024-07-25	GG	No		12.5096
CYCLOPSE	Neutered Male	2011-10-25		2024-07-25	GG	No		12.7589
DAVE	Neutered Male	2009-12-24		2024-07-25	GG	No		14.5945
DAWN-CAT	Spayed Female	2004-09-22	2020-07-08		AG	No	15.8027
DEB	Spayed Female	2009-12-27		2024-07-25	GG	Yes		14.5863
DECEMBER	Spayed Female	2014-11-11		2024-07-25	AG	No		9.70959
DEDUCT	Spayed Female	2007-05-09	2016-11-10		AG	No	9.51507
DEEMA	Spayed Female	2016-01-17		2024-07-25	AG	No		8.52603
DELILAH-UKY	Spayed Female	2005-08-26	2023-04-21		AG	Yes	17.663
DELORAS	Spayed Female	2007-07-27	2023-08-14		GG	Yes	16.0603
DEMETER	Neutered Male	2009-04-11		2024-07-25	AA	No		15.2986
DENALI	Spayed Female	2009-04-15		2024-07-25	AG	Yes		15.2877
DILLAR	Spayed Female	2011-10-27	2023-12-26		GG	No	12.1726
DOLCE	Neutered Male	2014-06-25		2024-07-25	AG	No		10.0904
DONALD	Neutered Male	2008-03-14	2023-05-05		AG	No	15.1507
DOT	Spayed Female	2002-07-04	2017-03-07		GG	No	14.6849
DRACO	Neutered Male	2007-07-30	2021-08-09		GG	No	14.0384
DRIZZLE	Spayed Female	2012-01-19	2022-03-22		AG	No	10.1781
DUDLEY	Neutered Male	2007-07-27	2022-02-04		AG	No	14.537
EAGLE	Spayed Female	2012-01-24		2024-07-25	GG	No		12.5096
EASTON	Spayed Female	2006-10-29	2021-01-01		AG	No	14.1863
EDNA	Spayed Female	2011-10-22	2019-04-29		GG	No	7.52329
EENIE	Spayed Female	2012-01-17		2024-07-25	GG	Yes		12.5288
ELIJAH	Neutered Male	2011-07-24		2024-07-25	AG	No		13.0137
ELROD	Neutered Male	2007-07-28	2022-02-10		GG	No	14.5507
ELROY	Neutered Male	2011-12-14		2024-07-25	GG	No		12.6219
EMBRY	Spayed Female	2009-04-14		2024-07-25	AG	No		15.2904
EMINEM	Neutered Male	2009-11-23		2024-07-25	GG	No		14.6795
ERICA	Spayed Female	2002-05-10	2017-10-12		GG	No	15.4356
ETOUFFEE	Spayed Female	2013-08-17		2024-07-25	AG	No		10.9452
EUGENE	Neutered Male	2011-10-23		2024-07-25	GG	No		12.7644
EVA	Spayed Female	2013-07-19		2024-07-25	GG	No		11.0247
EZEKIEL	Neutered Male	2011-07-24		2024-07-25	GG	No		13.0137
FAJITA	Spayed Female	2007-08-23	2020-02-13		AG	No	12.4849
FALCON	Spayed Female	2012-01-22		2024-07-25	GG	No		12.5151
FAYE	Spayed Female	2002-03-28	2017-10-12		GG	Yes	15.5534
FILIPPA	Spayed Female	2010-08-05	2017-07-11		GG	Yes	6.93699
FINCH	Spayed Female	2012-01-24		2024-07-25	GG	No		12.5096
FIRECRACKER	Spayed Female	2013-07-11		2024-07-25	AG	No		11.0466
FIREY	Spayed Female	2015-11-20		2024-07-25	AG	No		8.68493
FITZ	Neutered Male	2009-01-01		2024-07-25	GG	No		15.5726
FIZZLE	Spayed Female	2013-07-11		2024-07-25	AG	No		11.0466
FLAME	Neutered Male	2013-07-11		2024-07-25	GG	No		11.0466
FLEUR	Spayed Female	2007-07-26	2021-11-12		AG	Yes	14.3096
FOUNTAIN	Neutered Male	2013-07-11	2023-11-09		AG	Yes	10.337
FRITO	Spayed Female	2007-08-21	2021-08-09		AG	Yes	13.9781
FRITTER	Neutered Male	2016-01-30		2024-07-25	AG	No		8.49041
FRUIT LOOP	Spayed Female	2007-07-31	2020-09-02		AG	No	13.1014
GAJE	Spayed Female	2011-12-13		2024-07-25	AG	No		12.6247
GARBANZO	Neutered Male	2013-09-03		2024-07-25	AG	No		10.8986
GARCIA	Neutered Male	2014-11-26		2024-07-25	GG	No		9.66849
GATO	Neutered Male	2013-07-24	2021-02-12		GG	No	7.56164
GIADA	Spayed Female	2008-12-15		2024-07-25	GG	Yes		15.6192
GILL	Neutered Male	2016-01-17		2024-07-25	AG	No		8.52603
GOBY	Spayed Female	2012-01-22		2024-07-25	GG	No		12.5151
GOLDFISH	Neutered Male	2012-01-22		2024-07-25	GG	No		12.5151
GOOSE	Neutered Male	2007-05-06	2021-06-08		AG	No	14.1014
GORDITA	Spayed Female	2007-08-20	2020-03-13		GG	No	12.5726
GRANOLA	Spayed Female	2007-07-27	2023-11-16		GG	No	16.3178
GRIZABELLA	Spayed Female	2009-04-13		2024-07-25	GG	No		15.2932
GROUPER	Spayed Female	2016-01-17		2024-07-25	AG	No		8.52603
GROWL	Spayed Female	2007-08-20	2019-05-20		GG	No	11.7562
GUMBO	Spayed Female	2013-08-17		2024-07-25	AG	No		10.9452
GUPPY	Spayed Female	2012-01-22		2024-07-25	GG	No		12.5151
GYPSY	Spayed Female	1999-03-06	2016-04-20		GG	No	17.137
HALLEY	Spayed Female	2014-03-02		2024-07-25	GG	No		10.4055
HANNAH	Spayed Female	1998-12-21	2017-09-03		GG	Yes	18.7151
HAWK	Spayed Female	2012-01-24		2024-07-25	GG	No		12.5096
HEATHER	Spayed Female	2002-03-30	2021-02-04		AG	Yes	18.8658
HEDWIG	Spayed Female	2007-07-25	2016-06-08		AG	Yes	8.87945
HENDRIX	Neutered Male	2014-02-28		2024-07-25	AG	No		10.411
HERON	Spayed Female	2012-01-22		2024-07-25	GG	No		12.5151
HERSCHEL	Neutered Male	2014-03-02		2024-07-25	GG	No		10.4055
HILLBILLY BILL	Neutered Male	2011-10-22		2024-07-25	AG	No		12.7671
HORACE	Neutered Male	2007-07-27	2022-10-19		GG	No	15.2411
HOTHAN	Spayed Female	2011-11-25		2024-07-25	GG	No		12.674
HUBBLE	Spayed Female	2014-03-02		2024-07-25	GG	No		10.4055
HULA	Spayed Female	2005-09-05	2016-12-01		GG	No	11.2466
HUTCH	Neutered Male	2002-07-24	2018-04-24		AG	Yes	15.7616
IKE	Neutered Male	2011-10-22		2024-07-25	GG	No		12.7671
IMAN	Spayed Female	2015-11-20		2024-07-25	AG	No		8.68493
INGA	Spayed Female	2011-12-10		2024-07-25	GG	No		12.6329
ISABELLA	Spayed Female	2002-07-07	2017-08-08		GG	No	15.0986
ISIS	Spayed Female	2011-11-19		2024-07-25	AG	No		12.6904
JA RULE	Neutered Male	2009-11-14	2023-10-24		GG	No	13.9507
JACIE	Neutered Male	2011-10-22		2024-07-25	AG	No		12.7671
JAG	Spayed Female	2007-08-21	2023-04-14		GG	Yes	15.6575
JANE	Spayed Female	2009-04-12		2024-07-25	AG	No		15.2959
JARED	Neutered Male	2009-04-13	2017-02-09		AA	No	7.83288
JARETH	Neutered Male	2015-11-20		2024-07-25	GG	No		8.68493
JAY Z	Neutered Male	2009-11-23	2022-06-21		GG	No	12.5836
JAYHAWK	Neutered Male	2011-10-23		2024-07-25	GG	No		12.7644
JENN	Spayed Female	2006-10-27	2021-05-26		AG	No	14.589
JOYCE	Spayed Female	2011-11-25	2018-03-27		GG	No	6.33973
JULIET-UKY	Spayed Female	2005-01-03	2021-02-10		GG	Yes	16.1151
JUNIOR	Neutered Male	2012-01-19	2023-04-25		GG	No	11.2712
KANSAS	Spayed Female	2011-11-19		2024-07-25	GG	No		12.6904
KATZE	Spayed Female	2013-07-24		2024-07-25	GG	No		11.011
KAYLA	Spayed Female	2011-10-02		2024-07-25	GG	No		12.8219
KEILIN	Neutered Male	2016-01-17		2024-07-25	AG	No		8.52603
KELLEY	Neutered Male	2002-05-10	2018-02-23		GG	No	15.8027
KESHA	Spayed Female	2009-12-27	2022-10-10		GG	Yes	12.7945
KIMBERLY	Spayed Female	2007-07-27	2020-07-13		GG	No	12.9726
KINGSLEY	Neutered Male	2007-07-30	2016-06-27		GG	No	8.91781
KUCK	Neutered Male	2010-01-27		2024-07-25	GG	Yes		14.5014
LADY GAGA	Spayed Female	2009-11-09	2022-02-18		GG	No	12.2849
LAKOTA	Neutered Male	2009-04-15		2024-07-25	AG	Yes		15.2877
LAURENT	Neutered Male	2009-04-18	2023-11-08		AG	Yes	14.5671
LEDOUX	Neutered Male	2013-07-19		2024-07-25	GG	Yes		11.0247
LEE BOB	Neutered Male	2007-10-28	2022-09-12		GG	Yes	14.8849
LENTIL	Spayed Female	2008-06-22	2021-02-05		AG	No	12.6329
LEOPARD	Neutered Male	2007-08-19		2024-07-25	AG	No		16.9452
LISHER	Spayed Female	2014-07-24	2022-11-01		AG	Yes	8.27945
LORIBELLE	Spayed Female	2007-07-30		2024-07-25	GG	No		17
LUCIUS	Neutered Male	2007-07-27	2016-12-15		AG	No	9.39452
LUNA LOVEGOOD	Spayed Female	2007-07-25	2021-02-25		GG	No	13.6
LUPIN	Neutered Male	2007-07-31	2022-09-26		GG	Yes	15.1671
LUTHER	Neutered Male	2007-07-31	2023-08-02		GG	Yes	16.0164
LUTTMAN	Neutered Male	2011-08-13		2024-07-25	GG	No		12.9589
MABLE	Spayed Female	2000-07-05	2016-12-20		GG	No	16.4712
MACAVITY	Spayed Female	2009-04-11		2024-07-25	AA	No		15.2986
MAMBA	Spayed Female	2016-01-28		2024-07-25	GG	No		8.49589
MANX	Neutered Male	2013-07-21		2024-07-25	AG	No		11.0192
MARGARET	Spayed Female	2010-06-10		2024-07-25	AG	No		14.1342
MARLA	Spayed Female	2002-05-12	2016-09-19		AG	No	14.3671
MASTIFF	Neutered Male	2016-01-26		2024-07-25	GG	No		8.50137
MAUER	Spayed Female	2009-04-11	2023-05-04		AG	No	14.0712
MAVERICK	Neutered Male	2002-03-30	2017-05-18		GG	No	15.1452
MCCARTER	Spayed Female	2011-11-03		2024-07-25	AG	No		12.7342
MCGEENEY	Neutered Male	2007-07-31	2022-01-12		AG	No	14.463
MCGONAGALL	Spayed Female	2007-07-27	2019-01-08		AA	No	11.4603
MEADOW	Spayed Female	2011-09-10		2024-07-25	AG	No		12.8822
MEENIE	Spayed Female	2012-01-17		2024-07-25	AG	No		12.5288
MEOW	Neutered Male	2007-08-25	2020-01-02		AG	Yes	12.3644
MERCURY	Neutered Male	2014-02-28		2024-07-25	AG	No		10.411
MEREDITH	Spayed Female	2008-12-08		2024-07-25	GG	No		15.6384
METSKER	Neutered Male	2007-05-08	2018-06-12		GG	No	11.1041
MICA	Spayed Female	2002-07-08	2020-07-09		AG	Yes	18.0164
MICHAEL	Neutered Male	2009-01-16	2018-04-03		AG	Yes	9.21644
MICKEY	Neutered Male	2008-04-11		2024-07-25	AG	Yes		16.2986
MILK SHAKE	Neutered Male	2016-01-30		2024-07-25	GG	No		8.49041
MINERVA	Spayed Female	2007-07-26	2019-12-16		GG	No	12.4
MINEY	Spayed Female	2012-01-17		2024-07-25	AG	No		12.5288
MINI ME	Neutered Male	2003-05-27	2017-02-08		GG	Yes	13.7151
MINION	Spayed Female	2015-10-18		2024-07-25	AG	No		8.77534
MINK	Spayed Female	2007-08-25		2024-07-25	AG	Yes		16.9288
MISSY	Spayed Female	2002-08-26	2016-08-08		AG	No	13.9616
MIZZNO	Neutered Male	2011-10-22	2020-07-17		AG	No	8.74247
MO	Neutered Male	2012-01-17		2024-07-25	AG	No		12.5288
MOOSE	Neutered Male	2007-08-19	2021-02-08		GG	No	13.4849
MOOSHU	Spayed Female	2014-02-27		2024-07-25	AG	No		10.4137
MOREL	Spayed Female	2014-02-26	2022-01-14		AA	No	7.88767
MORGAN	Spayed Female	2002-05-10	2017-04-20		GG	No	14.9562
MORRIS	Neutered Male	2003-05-06	2016-05-05		GG	No	13.0082
MORRISON	Spayed Female	2014-02-28		2024-07-25	AA	No		10.411
MR STUD	Neutered Male	2011-10-02		2024-07-25	AG	No		12.8219
MUDBUG	Spayed Female	2013-08-17		2024-07-25	AA	No		10.9452
MUNGOJERRIE	Neutered Male	2009-04-14		2024-07-25	GG	No		15.2904
MUNKUSTRAP	Spayed Female	2009-04-15		2024-07-25	AG	No		15.2877
NARCISSA	Spayed Female	2007-07-25	2018-02-22		GG	No	10.589
NATALIA	Spayed Female	2008-12-08		2024-07-25	GG	Yes		15.6384
NATHAN	Neutered Male	2015-10-18		2024-07-25	AG	No		8.77534
NEVILLE	Neutered Male	2007-07-26	2021-07-01		AG	No	13.9425
NONNY	Spayed Female	2016-01-17		2024-07-25	GG	No		8.52603
NUMBATWO	Neutered Male	2011-11-17		2024-07-25	AG	No		12.6959
OATMEAL	Spayed Female	2007-07-27	2018-01-18		GG	No	10.4877
OINK	Spayed Female	2007-08-19	2018-07-06		GG	No	10.8877
OONA	Spayed Female	2016-01-17		2024-07-25	AG	No		8.52603
OPI	Spayed Female	2009-04-23	2021-08-08		GG	No	12.3014
ORION	Neutered Male	2009-09-29	2024-03-08	2024-07-25	GG	Yes	14.4493
OSIRIS	Neutered Male	2011-10-19	2020-12-30		GG	Yes	9.20548
OTTO	Neutered Male	2011-10-19		2024-07-25	AG	No		12.7753
OWENS	Neutered Male	2009-09-24	2020-10-12		AG	No	11.0575
OYSTER	Neutered Male	2014-02-26		2024-07-25	GG	No		10.4164
PAKA	Spayed Female	2013-07-24		2024-07-25	GG	No		11.011
PANDA	Neutered Male	2007-08-23	2018-11-09		AG	No	11.2219
PARSLEY	Spayed Female	2012-01-19		2024-07-25	AG	No		12.5233
PATSY	Spayed Female	2013-07-19		2024-07-25	GG	No		11.0247
PDAWN	Spayed Female	2010-01-31	2021-09-07		GG	No	11.6082
PENELOPE	Spayed Female	2003-05-27	2017-02-22		GG	No	13.7534
PENRYN	Spayed Female	2011-12-10	2019-07-01		GG	Yes	7.56164
PEPPER	Spayed Female	2001-01-31	2016-09-08		GG	No	15.6137
PICACHU	Spayed Female	2011-10-26		2024-07-25	GG	No		12.7562
PICKLE	Spayed Female	2004-09-24	2020-05-21		AA	No	15.6658
PIGWIDGEN	Neutered Male	2007-07-26	2020-02-17		AG	Yes	12.5726
PITBULL	Neutered Male	2016-01-26		2024-07-25	GG	No		8.50137
PITT	Neutered Male	2009-04-12	2020-08-27		AG	No	11.3836
PLATY	Neutered Male	2012-01-22		2024-07-25	GG	No		12.5151
PORCINI	Spayed Female	2014-02-26		2024-07-25	GG	No		10.4164
PRINCESS	Spayed Female	2003-05-27	2017-05-12		GG	No	13.9699
PROWLER	Neutered Male	2016-01-28		2024-07-25	AG	No		8.49589
PUFFER	Spayed Female	2012-01-22	2020-04-02		AG	No	8.2
RAE	Spayed Female	2013-07-21		2024-07-25	AG	No		11.0192
RAFFE	Neutered Male	2011-10-27	2016-12-08		GG	No	5.12055
RANGOON	Neutered Male	2014-02-27		2024-07-25	AG	No		10.4137
REFUND	Neutered Male	2007-09-07	2021-12-03		GG	Yes	14.2493
REYNA	Spayed Female	2000-02-21	2016-12-21		GG	No	16.8438
RHIANNA	Spayed Female	2009-12-16	2020-03-10		GG	No	10.2384
RHODA	Spayed Female	2008-12-15	2023-11-01		AG	No	14.8877
RICKMAN	Spayed Female	2015-11-20		2024-07-25	AA	No		8.68493
RIDDLE	Neutered Male	2007-07-31		2024-07-25	GG	No		16.9973
RIDE	Spayed Female	2011-10-02	2021-03-01		GG	Yes	9.41918
RIPCORD	Neutered Male	2016-01-28		2024-07-25	GG	No		8.49589
ROAR	Neutered Male	2007-08-23		2024-07-25	AG	No		16.9342
ROBERTO	Neutered Male	2014-07-05		2024-07-25	GG	Yes		10.063
RON	Neutered Male	2007-07-28	2023-05-26		GG	Yes	15.8384
ROOSTER	Neutered Male	2012-01-24		2024-07-25	GG	No		12.5096
RUDOLPH	Neutered Male	2006-04-06	2023-03-17		AG	Yes	16.9562
RUNNER	Neutered Male	2007-07-31	2020-07-16		GG	No	12.9699
SAPHIRA	Spayed Female	2008-12-14	2023-12-07		GG	Yes	14.989
SARDINE	Neutered Male	2012-01-22		2024-07-25	AG	No		12.5151
SESAME	Neutered Male	2012-01-19		2024-07-25	AG	No		12.5233
SEVERUS	Neutered Male	2007-07-28	2021-07-12		GG	No	13.9671
SHAKIRA	Spayed Female	2009-11-04	2017-01-02		GG	No	7.16712
SHANE	Neutered Male	2009-11-24	2022-09-20		GG	No	12.8301
SHENANDOAH	Spayed Female	2011-12-13		2024-07-25	AG	No		12.6247
SHENANIGAN	Neutered Male	2011-10-23		2024-07-25	GG	No		12.7644
SHIMBLESHANKS	Spayed Female	2009-04-15		2024-07-25	GG	No		15.2877
SHITAKE	Neutered Male	2014-02-26		2024-07-25	AA	No		10.4164
SHRIMP	Spayed Female	2014-02-19		2024-07-25	AG	No		10.4356
SIMBA	Spayed Female	2001-02-05	2016-12-20		GG	No	15.8822
SIRIUS	Neutered Male	2007-07-28	2023-03-21		AG	No	15.6575
SIZZLE	Neutered Male	2013-07-11		2024-07-25	AG	No		11.0466
SKUNK	Neutered Male	2007-08-23	2021-07-12		GG	No	13.8959
SLOTH	Neutered Male	2007-08-21	2018-01-11		GG	No	10.4
SPARKLER	Spayed Female	2013-07-11	2023-09-13		GG	No	10.1808	10.2301
SPARTA	Neutered Male	2011-11-19		2024-07-25	GG	No		12.6904
SPAZ	Neutered Male	2002-05-10	2017-02-21		GG	Yes	14.7973
SPHYNX	Neutered Male	2013-07-21		2024-07-25	AG	No		11.0192
SPIDERMAN	Neutered Male	2011-10-12		2024-07-25	GG	No		12.7945
SPLIT PEA	Spayed Female	2013-09-03		2024-07-25	GG	No		10.8986
SPRITE	Spayed Female	2002-07-24	2021-11-19		AG	Yes	19.337
SQUEAK	Neutered Male	2007-08-21	2020-05-01		AA	Yes	12.7041
SQUISHY	Neutered Male	2015-11-20		2024-07-25	AA	No		8.68493
STANLEY	Neutered Male	2009-01-17	2023-06-09		GG	No	14.4
STEPH	Spayed Female	2009-12-27		2024-07-25	GG	No		14.5863
STICE-UKY	Spayed Female	2004-11-07	2018-04-04		GG	No	13.4137
STINKER	Spayed Female	2003-05-27	2017-11-17		GG	No	14.4877
STORMY	Neutered Male	2012-01-19		2024-07-25	GG	No		12.5233
STRUDEL	Spayed Female	2016-02-01		2024-07-25	AG	No		8.48493
SUNSHINE	Spayed Female	2007-07-28		2024-07-25	GG	No		17.0055
SUSAN	Spayed Female	2009-04-17	2022-08-05		GG	No	13.3096
TACO	Neutered Male	2007-08-20	2023-08-03		GG	No	15.9644
TAMALE	Spayed Female	2007-08-25	2022-02-16		GG	Yes	14.4904
TAMMY	Spayed Female	2000-01-17	2017-01-10		GG	No	16.9945
TANNER	Neutered Male	2010-01-01	2023-07-26		AG	No	13.5726
TAX	Neutered Male	2007-11-07	2020-12-01		AG	No	13.0767
TEDDY	Spayed Female	2009-12-12		2024-07-25	AG	No		14.6274
TEMPURA	Spayed Female	2014-02-27		2024-07-25	AG	No		10.4137
TERRIER	Neutered Male	2016-01-26		2024-07-25	AA	No		8.50137
THALIA	Spayed Female	2000-02-21	2016-06-08		GG	No	16.3068
THATCHER	Neutered Male	2010-02-14		2024-07-25	GG	No		14.4521
THOMAS	Neutered Male	2002-03-30	2017-03-09		AG	No	14.9534
TIBET	Neutered Male	2009-01-16	2022-02-08		AG	No	13.0712
TIMBALAND	Neutered Male	2010-02-17	2023-10-25		GG	No	13.6932
TINA	Spayed Female	2011-12-10		2024-07-25	AG	No		12.6329
TOAD	Neutered Male	2007-08-20	2021-07-15		GG	No	13.9123
TOFU	Spayed Female	2014-02-27		2024-07-25	GG	No		10.4137
TOGGLE	Spayed Female	2011-12-14		2024-07-25	GG	No		12.6219
TONKS	Spayed Female	2007-07-26	2023-04-21		AG	Yes	15.7479
TORNADO	Spayed Female	2012-01-19		2024-07-25	AG	No		12.5233
TOTO	Neutered Male	2009-09-22	2023-08-08		GG	No	13.8849
TREASURE	Spayed Female	2011-10-22		2024-07-25	AG	No		12.7671
TRELAWNEY	Spayed Female	2007-07-26	2022-07-29		GG	Yes	15.0192
TRUFFLE	Spayed Female	2014-02-26		2024-07-25	AG	No		10.4164
TRUMPET	Neutered Male	2007-08-20	2020-07-02		GG	No	12.8767
TURTLE	Spayed Female	2007-08-19	2020-08-20		GG	No	13.0137
TWEET	Spayed Female	2007-08-20	2023-08-16		AG	Yes	16
TWO FACE	Spayed Female	2011-10-22	2023-05-09		AG	No	11.5534
USHER	Neutered Male	2010-02-15		2024-07-25	GG	No		14.4493
VANDON	Neutered Male	2011-12-18	2021-05-13		GG	Yes	9.40822
VICTORIA	Spayed Female	2009-04-18		2024-07-25	AA	No		15.2795
WADE	Neutered Male	2010-01-03		2024-07-25	AG	No		14.5671
WAGE	Neutered Male	2007-10-26	2020-06-29		AA	No	12.6849
WALNUT	Neutered Male	2011-10-22		2024-07-25	AG	No		12.7671
WEASLEY	Spayed Female	2007-07-28	2020-07-31		GG	No	13.0192
WHARTON	Spayed Female	2011-11-03		2024-07-25	GG	No		12.7342
WINDY	Neutered Male	2012-01-19		2024-07-25	GG	No		12.5233
WINSTON	Neutered Male	2015-10-18		2024-07-25	AG	No		8.77534
WOLFMAN	Neutered Male	2007-05-10		2024-07-25	AG	Yes		17.2219
WONTON	Neutered Male	2014-02-27	2016-09-21		GG	No	2.56712
ZATARAN	Spayed Female	2013-08-17		2024-07-25	AA	No		10.9452
ZEBRA	Neutered Male	2007-08-21	2017-07-05		AA	No	9.87945
ZEPLIN	Neutered Male	2008-05-14	2023-02-21		AA	No	14.7836
ZIVA	Spayed Female	2011-08-15		2024-07-25	GG	No		12.9534
ZULU	Spayed Female	2016-01-28		2024-07-25	AG	No		8.49589

## Sheet: Table S4
Table S4: CBC and serum biochemistry analytes in cats with different AGXT2 SNPs from a GWAS of 445 cats in the colony at Hill’s Pet Nutrition, Inc.
																		Feline Colony Normal Range
		Stones		genotype = AA				genotype = AG				genotype = GG						7+ year old
Analyte		Formers	n	Mean	SE		n	Mean	SE		n	Mean	SE		Source	Prob. > F
Albumin		No	19	3.32632	0.0689049		137	3.39854	0.0256606		201	3.40199	0.021185		Genotype	0.1411		2.5 - 3.8	g/dL
(g/dL)		Yes	10	3.21	0.0949789		28	3.36429	0.0567607		44	3.38636	0.0452794		Stones	0.2423
															Genotype*Stones	0.7318
		Stones		genotype = AA				genotype = AG				genotype = GG
Analyte		Formers	n	Mean	SE		n	Mean	SE		n	Mean	SE		Source	Prob. > F
Globulin		No	19	3.45263	0.148789		137	3.46423	0.05541		201	3.47313	0.0457457		Genotype	0.5912		2.5 - 5.3	g/dL
(g/dL)		Yes	10	3.78	0.205092		28	3.81071	0.122566		44	3.62955	0.0977737		Stones	0.007
															Genotype*Stones	0.5109
		Stones		genotype = AA				genotype = AG				genotype = GG
Analyte		Formers	n	Mean	SE		n	Mean	SE		n	Mean	SE		Source	Prob. > F
Album:Globulin		No	19	1.02105	0.0539462		137	1.01971	0.0200899		201	1.01791	0.0165859		Genotype	0.544		0.5 - 1.4	Ratio
Ratio		Yes	10	0.88	0.0743597		28	0.910714	0.0444384		44	0.968182	0.0354496		Stones	0.0073
															Genotype*Stones	0.4988
		Stones		genotype = AA				genotype = AG				genotype = GG
Analyte		Formers	n	Mean	SE		n	Mean	SE		n	Mean	SE		Source	Prob. > F
ALP		No	19	36.4737	5.38989		137	32.4599	2.00723		201	29.6418	1.65714		Genotype	0.4918		13-68	U/L
(U/L)		Yes	10	27.9	7.42945		28	24.7857	4.43994		44	23.5	3.54185		Stones	0.0444
															Genotype*Stones	0.9531
		Stones		genotype = AA				genotype = AG				genotype = GG
Analyte		Formers	n	Mean	SE		n	Mean	SE		n	Mean	SE		Source	Prob. > F
ALT		No	19	50.9474	5.87136		137	50.5109	2.18653		201	53.0149	1.80517		Genotype	0.3886		28 - 111	U/L
(U/L)		Yes	10	50.6	8.09311		28	44.4286	4.83656		44	51.2727	3.85824		Stones	0.4996
															Genotype*Stones	0.7816
		Stones		genotype = AA				genotype = AG				genotype = GG
Analyte		Formers	n	Mean	SE		n	Mean	SE		n	Mean	SE		Source	Prob. > F
Blood Urea		No	19	20.0211	0.985184		137	20.7599	0.366888		201	20.9831	0.302898		Genotype	0.043		16.3 - 39	mg/dL
Nitrogen		Yes	10	23.17	1.35798		28	24.5429	0.81155		44	21.4545	0.647393		Stones	0.0003
(mg/dL)															Genotype*Stones	0.0115
		Stones		genotype = AA				genotype = AG				genotype = GG
Analyte		Formers	n	Mean	SE		n	Mean	SE		n	Mean	SE		Source	Prob. > F
Creatinine		No	19	1.19	0.066415		137	1.19796	0.0247333		200	1.2377	0.0204705		Genotype	0.336		0.6 - 2	mg/dL
(mg/dL)		Yes	10	1.368	0.0915467		28	1.41	0.0547096		44	1.25705	0.0436432		Stones	0.0029
															Genotype*Stones	0.0351
		Stones		genotype = AA				genotype = AG				genotype = GG
Analyte		Formers	n	Mean	SE		n	Mean	SE		n	Mean	SE		Source	Prob. > F
BUN:Creatinine		No	19	18.1947	1.43472		137	18.9095	0.534297		200	17.8275	0.442209		Genotype	0.5992		12.3 - 36.6	Ratio
Ratio		Yes	10	17.05	1.97762		28	17.9107	1.18185		44	17.35	0.942794		Stones	0.3757
															Genotype*Stones	0.9368
		Stones		genotype = AA				genotype = AG				genotype = GG
Analyte		Formers	n	Mean	SE		n	Mean	SE		n	Mean	SE		Source	Prob. > F
Calcium		No	19	9.65263	0.129565		137	9.74161	0.0482507		201	9.61841	0.0398351		Genotype	0.6796		8.6 - 10.7	mg/dL
(mg/dL)		Yes	10	9.57	0.178593		28	9.65714	0.10673		44	9.66818	0.0851408		Stones	0.6605
															Genotype*Stones	0.6326
		Stones		genotype = AA				genotype = AG				genotype = GG
Analyte		Formers	n	Mean	SE		n	Mean	SE		n	Mean	SE		Source	Prob. > F
Chloride		No	19	116.632	0.471758		137	116.336	0.175685		201	116.682	0.145043		Genotype	0.3258		112 - 121	mmol/L
(mmol/L)		Yes	10	116.8	0.650273		28	116.571	0.388613		44	117.045	0.310006		Stones	0.4298
															Genotype*Stones	0.9587
		Stones		genotype = AA				genotype = AG				genotype = GG
Analyte		Formers	n	Mean	SE		n	Mean	SE		n	Mean	SE		Source	Prob. > F
Cholesterol		No	19	145.421	10.9762		137	149.394	4.08759		201	161.925	3.37465		Genotype	0.0932		101 - 267	mg/dL
(mg/dL)		Yes	10	158.2	15.1296		28	168.536	9.04166		44	177.455	7.21275		Stones	0.0364
															Genotype*Stones	0.9393
		Stones		genotype = AA				genotype = AG				genotype = GG
Analyte		Formers	n	Mean	SE		n	Mean	SE		n	Mean	SE		Source	Prob. > F
Glucose		No	19	95.2105	3.823		136	99.6324	1.42893		201	97.3333	1.17539		Genotype	0.4795		67 - 157	mg/dL
(mg/dL)		Yes	10	110.4	5.26964		28	99.5	3.14921		44	99.7727	2.5122		Stones	0.0268
															Genotype*Stones	0.1144
		Stones		genotype = AA				genotype = AG				genotype = GG
Analyte		Formers	n	Mean	SE		n	Mean	SE		n	Mean	SE		Source	Prob. > F
Inorganic		No	19	4.43684	0.259191		137	4.08905	0.0965242		201	3.81841	0.079689		Genotype	0.7117		3 - 6	mg/dL
Phosphorus		Yes	10	3.42	0.35727		28	3.61429	0.21351		44	3.70455	0.170322		Stones	0.0028
(mg/dL)															Genotype*Stones	0.1284
		Stones		genotype = AA				genotype = AG				genotype = GG
Analyte		Formers	n	Mean	SE		n	Mean	SE		n	Mean	SE		Source	Prob. > F
Magnesium		No	19	2.01053	0.0321204		137	2.03066	0.0119618		200	2.0275	0.00990017		Genotype	0.619		1.7 - 2.5	mg/dL
(mg/dL)		Yes	10	2.01	0.0442749		28	2.02143	0.0264593		44	1.98864	0.0211072		Stones	0.4629
															Genotype*Stones	0.6546
		Stones		genotype = AA				genotype = AG				genotype = GG
Analyte		Formers	n	Mean	SE		n	Mean	SE		n	Mean	SE		Source	Prob. > F
SDMA		No	19	14.4568	0.649666		136	12.7274	0.242827		201	12.0878	0.199742		Genotype	<.0001		< 14	µg/dL
(µg/dL)		Yes	10	16.048	0.895502		28	14.5632	0.535165		44	12.358	0.426914		Stones	0.006
															Genotype*Stones	0.0972
		Stones		genotype = AA				genotype = AG				genotype = GG
Analyte		Formers	n	Mean	SE		n	Mean	SE		n	Mean	SE		Source	Prob. > F
Sodium		No	19	152.947	0.385775		137	153.007	0.143665		201	153.353	0.118608		Genotype	0.3787		149 - 156	mmol/L
(mmol/L)		Yes	10	153.1	0.531754		28	153.536	0.317784		44	153.591	0.253504		Stones	0.2483
															Genotype*Stones	0.7768
		Stones		genotype = AA				genotype = AG				genotype = GG
Analyte		Formers	n	Mean	SE		n	Mean	SE		n	Mean	SE		Source	Prob. > F
Potassium		No	19	4.00526	0.0827864		137	3.99343	0.0308301		201	3.93383	0.0254529		Genotype	0.1743		3.4 - 4.8	mmol/L
(mmol/L)		Yes	10	4.13	0.114113		28	3.91786	0.0681956		44	3.91591	0.0544013		Stones	0.8547
															Genotype*Stones	0.4504
		Stones		genotype = AA				genotype = AG				genotype = GG
Analyte		Formers	n	Mean	SE		n	Mean	SE		n	Mean	SE		Source	Prob. > F
Na:K		No	19	38.4737	0.796103		137	38.6058	0.296474		201	39.3333	0.244764		Genotype	0.1208		32 - 45	Ratio
Ratio		Yes	10	37.5	1.09735		28	39.4286	0.655794		44	39.5909	0.523142		Stones	0.9482
															Genotype*Stones	0.4949
		Stones		genotype = AA				genotype = AG				genotype = GG
Analyte		Formers	n	Mean	SE		n	Mean	SE		n	Mean	SE		Source	Prob. > F
Total Bilirubin		No	19	0.0473684	0.0213912		137	0.0306569	0.00796621		201	0.0442786	0.00657679		Genotype	0.3385		0 - 0.1	mg/dL
(mg/dL)		Yes	10	0.06	0.0294857		28	0.0214286	0.0176211		44	0.0340909	0.0140568		Stones	0.8777
															Genotype*Stones	0.8423
		Stones		genotype = AA				genotype = AG				genotype = GG
Analyte		Formers	n	Mean	SE		n	Mean	SE		n	Mean	SE		Source	Prob. > F
Total Protein		No	19	6.77895	0.134626		137	6.86277	0.0501356		201	6.87512	0.0413912		Genotype	0.4881		5.6 - 8.3	g/dL
(g/dL)		Yes	10	6.99	0.185569		28	7.175	0.110899		44	7.01591	0.0884667		Stones	0.0171
															Genotype*Stones	0.5473
		Stones		genotype = AA				genotype = AG				genotype = GG
Analyte		Formers	n	Mean	SE		n	Mean	SE		n	Mean	SE		Source	Prob. > F
Triglycerides		No	19	37.8421	8.37222		137	39.7299	3.11786		201	42.4179	2.57406		Genotype	0.8938		16 - 252	m/dL
(mg/dL)		Yes	10	33.6	11.5403		28	39.1429	6.89666		44	35.8409	5.50163		Stones	0.5087
															Genotype*Stones	0.8266
		Stones		genotype = AA				genotype = AG				genotype = GG
Analyte		Formers	n	Mean	SE		n	Mean	SE		n	Mean	SE		Source	Prob. > F
WBC		No	19	10.3621	0.837885		135	9.55348	0.314336		200	9.607	0.258254		Genotype	0.2374		4.6 - 18.3	k/µL
(k/µl)		Yes	10	10.105	1.15494		28	10.6521	0.690211		44	9.12659	0.550598		Stones	0.8344
															Genotype*Stones	0.2594
		Stones		genotype = AA				genotype = AG				genotype = GG
Analyte		Formers	n	Mean	SE		n	Mean	SE		n	Mean	SE		Source	Prob. > F
RBC		No	19	8.1	0.249623		135	7.80052	0.0936473		200	7.74995	0.0769391		Genotype	0.2029		5.75 - 10.4	M/µL
(M/µL)		Yes	10	8.134	0.344082		28	7.69036	0.205628		44	7.66068	0.164035		Stones	0.7479
															Genotype*Stones	0.9554
		Stones		genotype = AA				genotype = AG				genotype = GG
Analyte		Formers	n	Mean	SE		n	Mean	SE		n	Mean	SE		Source	Prob. > F
Hemoglobin		No	19	11.5526	0.365708		135	11.0926	0.137197		200	11.1195	0.112719		Genotype	0.8211		7.9 - 13.9	g/dL
(g/dL)		Yes	10	10.85	0.504094		28	10.9071	0.301254		44	10.8659	0.240317		Stones	0.1305
															Genotype*Stones	0.7593
		Stones		genotype = AA				genotype = AG				genotype = GG
Analyte		Formers	n	Mean	SE		n	Mean	SE		n	Mean	SE		Source	Prob. > F
HCT		No	19	34.9526	1.13071		135	33.7096	0.424192		200	33.89	0.34851		Genotype	0.9276		25.4 - 45.9	%
(%)		Yes	10	32.24	1.55858		28	32.6821	0.931431		44	32.8295	0.743025		Stones	0.04
															Genotype*Stones	0.7141
		Stones		genotype = AA				genotype = AG				genotype = GG
Analyte		Formers	n	Mean	SE		n	Mean	SE		n	Mean	SE		Source	Prob. > F
MCV		No	19	43.1263	0.887343		135	43.4267	0.33289		200	43.837	0.273498		Genotype	0.0371		35.6 - 52.5	fL
(fL)		Yes	10	39.52	1.22312		28	42.6	0.730953		44	43.0295	0.583099		Stones	0.0044
															Genotype*Stones	0.2163
		Stones		genotype = AA				genotype = AG				genotype = GG
Analyte		Formers	n	Mean	SE		n	Mean	SE		n	Mean	SE		Source	Prob. > F
MCH		No	19	14.2474	0.262666		135	14.2881	0.0985403		200	14.3705	0.0809591		Genotype	0.0786		11.7 - 16.5	pg
(pg)		Yes	10	13.28	0.36206		28	14.2107	0.216372		44	14.2545	0.172605		Stones	0.0325
															Genotype*Stones	0.1844
		Stones		genotype = AA				genotype = AG				genotype = GG
Analyte		Formers	n	Mean	SE		n	Mean	SE		n	Mean	SE		Source	Prob. > F
MCHC		No	19	33.0947	0.353161		135	32.9489	0.13249		200	32.8485	0.108852		Genotype	0.4081		28.3 - 35	g/dL
(g/dL)		Yes	10	33.68	0.486799		28	33.425	0.290918		44	33.1545	0.232072		Stones	0.0609
															Genotype*Stones	0.8673
		Stones		genotype = AA				genotype = AG				genotype = GG
Analyte		Formers	n	Mean	SE		n	Mean	SE		n	Mean	SE		Source	Prob. > F
RDW		No	19	26.7789	0.483861		135	27.0822	0.181523		200	27.1385	0.149136		Genotype	0.3436		23.1 - 33.4	fL
(fL)		Yes	10	26.06	0.666956		28	26.9607	0.398583		44	27	0.317959		Stones	0.3267
															Genotype*Stones	0.7954
		Stones		genotype = AA				genotype = AG				genotype = GG
Analyte		Formers	n	Mean	SE		n	Mean	SE		n	Mean	SE		Source	Prob. > F
PLT		No	19	234.421	29.7089		135	275.904	11.1454		200	267.24	9.15691		Genotype	0.9953		128 - 489	k/µL
(k/µl)		Yes	10	285.9	40.9509		28	242	24.4729		44	248.409	19.5226		Stones	0.9836
															Genotype*Stones	0.3282
		Stones		genotype = AA				genotype = AG				genotype = GG
Analyte		Formers	n	Mean	SE		n	Mean	SE		n	Mean	SE		Source	Prob. > F
Reticulocytes		No	19	0.818421	0.0687185		135	0.763481	0.02578		200	0.7815	0.0211805		Genotype	0.0517		0.4 - 1.65	%
(%)		Yes	10	0.916	0.0947219		28	0.843571	0.0566072		44	0.687045	0.0451569		Stones	0.5571
															Genotype*Stones	0.0561
		Stones		genotype = AA				genotype = AG				genotype = GG
Analyte		Formers	n	Mean	SE		n	Mean	SE		n	Mean	SE		Source	Prob. > F
Absolute		No	19	0.0679053	0.00627845		135	0.0608467	0.00235539		200	0.0608935	0.00193515		Genotype	0.023		> 0.085	M/µL
Reticulocytes		Yes	10	0.07471	0.00865425		28	0.0658	0.0051719		44	0.05285	0.00412575		Stones	0.7742
(M/µL)															Genotype*Stones	0.1411
		Stones		genotype = AA				genotype = AG				genotype = GG
Analyte		Formers	n	Mean	SE		n	Mean	SE		n	Mean	SE		Source	Prob. > F
Immature		No	19	7.69474	1.00802		135	7.13407	0.378164		200	7.0315	0.310694		Genotype	0.9497		1.2 - 16.9	%
Reticulocyte		Yes	10	7.04	1.38946		28	8.08571	0.830364		44	7.86136	0.662401		Stones	0.5878
Fraction															Genotype*Stones	0.695
(IRF; %)
		Stones		genotype = AA				genotype = AG				genotype = GG
Analyte		Formers	n	Mean	SE		n	Mean	SE		n	Mean	SE		Source	Prob. > F
Neutrophils		No	19	55.9526	3.00317		132	58.8159	1.13938		198	59.4141	0.930303		Genotype	0.0407		35 - 75	%
(%)		Yes	10	55.16	4.13959		28	65.7071	2.47388		44	58.75	1.97347		Stones	0.3806
															Genotype*Stones	0.0827
		Stones		genotype = AA				genotype = AG				genotype = GG
Analyte		Formers	n	Mean	SE		n	Mean	SE		n	Mean	SE		Source	Prob. > F
Lymphocytes		No	19	35.5211	3.06945		132	32.5144	1.16453		198	32.101	0.950834		Genotype	0.0519		20 -55	%
(%)		Yes	10	35.98	4.23094		28	25.7357	2.52847		44	32.3136	2.01702		Stones	0.3351
															Genotype*Stones	0.1278
		Stones		genotype = AA				genotype = AG				genotype = GG
Analyte		Formers	n	Mean	SE		n	Mean	SE		n	Mean	SE		Source	Prob. > F
Monocytes		No	19	3.28947	0.401528		132	2.97197	0.152337		199	3.03467	0.12407		Genotype	0.9056		1 - 4	%
(%)		Yes	10	3.21	0.553468		28	3.19286	0.33076		44	3.15682	0.263855		Stones	0.7503
															Genotype*Stones	0.925
		Stones		genotype = AA				genotype = AG				genotype = GG
Analyte		Formers	n	Mean	SE		n	Mean	SE		n	Mean	SE		Source	Prob. > F
Eosinphils		No	19	5.16316	0.600537		132	5.64773	0.22784		199	5.51307	0.185562		Genotype	0.8665		2-12	%
(%)		Yes	10	5.57	0.827783		28	5.325	0.494695		44	5.72727	0.39463		Stones	0.8097
															Genotype*Stones	0.6939
		Stones		genotype = AA				genotype = AG				genotype = GG
Analyte		Formers	n	Mean	SE		n	Mean	SE		n	Mean	SE		Source	Prob. > F
Basophils		No	19	0.0736842	0.0261965		135	0.0511111	0.00982774		200	0.06	0.00807432		Genotype	0.4394		0 - 1	%
(%)		Yes	10	0.08	0.0361094		28	0.0392857	0.0215795		44	0.0522727	0.0172145		Stones	0.8064
															Genotype*Stones	0.9376
		Stones		genotype = AA				genotype = AG				genotype = GG
Analyte		Formers	n	Mean	SE		n	Mean	SE		n	Mean	SE		Source	Prob. > F
Absolute		No	19	6.03368	0.665061		132	5.67864	0.25232		198	5.69586	0.206018		Genotype	0.0694		2.56 - 14.67	k/µL
Neutrophils		Yes	10	5.688	0.916723		28	7.16679	0.547847		44	5.35886	0.437031		Stones	0.5572
(k/µl)															Genotype*Stones	0.0523
		Stones		genotype = AA				genotype = AG				genotype = GG
Analyte		Formers	n	Mean	SE		n	Mean	SE		n	Mean	SE		Source	Prob. > F
Absolute		No	19	3.49579	0.350057		132	3.05038	0.132809		198	2.94975	0.108438		Genotype	0.1354		0.64 - 5.13	k/µL
Lymphocytes		Yes	10	3.527	0.482521		28	2.62036	0.288361		44	2.98068	0.230033		Stones	0.6105
(k/µl)															Genotype*Stones	0.5055
		Stones		genotype = AA				genotype = AG				genotype = GG
Analyte		Formers	n	Mean	SE		n	Mean	SE		n	Mean	SE		Source	Prob. > F
Absolute		No	19	0.316842	0.148054		132	0.275682	0.0561707		199	0.334673	0.0457478		Genotype	0.9984		0.07 - 0.62	k/µL
Monocytes		Yes	10	0.305	0.204078		28	0.332143	0.12196		44	0.280909	0.0972906		Stones	0.9761
(k/µl)															Genotype*Stones	0.8145
		Stones		genotype = AA				genotype = AG				genotype = GG
Analyte		Formers	n	Mean	SE		n	Mean	SE		n	Mean	SE		Source	Prob. > F
Absolute		No	19	0.507895	0.0603409		132	0.523939	0.022893		199	0.500352	0.018645		Genotype	0.6431		0.09 - 1.51	k/µL
Eosinophils		Yes	10	0.578	0.0831743		28	0.528929	0.0497061		44	0.501364	0.0396518		Stones	0.541
(k/µl)															Genotype*Stones	0.822
		Stones		genotype = AA				genotype = AG				genotype = GG
Analyte		Formers	n	Mean	SE		n	Mean	SE		n	Mean	SE		Source	Prob. > F
Absolute		No	19	0.00789474	0.00202609		135	0.00496296	0.0007601		200	0.0058	0.00062448		Genotype	0.3041		0 - 0.02	k/µL
Basophils		Yes	10	0.007	0.00279277		28	0.00392857	0.001669		44	0.00477273	0.0013314		Stones	0.4793
(k/µl)															Genotype*Stones	0.9993

## Sheet: Table S5
Table S5: All serum metabolite factor statistical results in cats with different AGXT2 SNPs from a GWAS of 445 cats in the colony at Hill’s Pet Nutrition, Inc.
		Stones		genotype = AA				genotype = AG				genotype = GG
Analyte		Present	n	Mean	SE		n	Mean	SE		n	Mean	SE		Source	Prob. > F
Factor 1		No	20	-0.43052	0.221203		139	-0.078214	0.0839071		204	-0.0241585	0.0692614		Genotype	0.074
		Yes	10	-0.137637	0.312828		28	0.279121	0.186951		44	0.408443	0.149135		Stones	0.0202
															Genotype*Stones	0.9247
		Stones		genotype = AA				genotype = AG				genotype = GG
Analyte		Present	n	Mean	SE		n	Mean	SE		n	Mean	SE		Source	Prob. > F
Factor 2		No	20	-0.120552	0.221948		139	-0.180078	0.0841897		204	0.147778	0.0694947		Genotype	0.0416
		Yes	10	-0.317122	0.313882		28	-0.15716	0.18758		44	0.110608	0.149637		Stones	0.6513
															Genotype*Stones	0.8801
		Stones		genotype = AA				genotype = AG				genotype = GG
Analyte		Present	n	Mean	SE		n	Mean	SE		n	Mean	SE		Source	Prob. > F
Factor 3		No	20	0.140926	0.219524		139	-0.098538	0.0832704		204	-0.0785597	0.0687358		Genotype	0.0144
		Yes	10	0.655692	0.310454		28	0.695935	0.185532		44	0.0195762	0.148003		Stones	0.0024
															Genotype*Stones	0.0273
		Stones		genotype = AA				genotype = AG				genotype = GG
Analyte		Present	n	Mean	SE		n	Mean	SE		n	Mean	SE		Source	Prob. > F
Factor 4		No	20	-0.0223143	0.223145		139	-0.0623166	0.0846438		204	-0.0500868	0.0698694		Genotype	0.7024
		Yes	10	-0.0384497	0.315575		28	0.359727	0.188592		44	0.219048	0.150444		Stones	0.1505
															Genotype*Stones	0.5919
		Stones		genotype = AA				genotype = AG				genotype = GG
Analyte		Present	n	Mean	SE		n	Mean	SE		n	Mean	SE		Source	Prob. > F
Factor 5		No	20	0.390888	0.222007		139	0.161561	0.0842119		204	-0.0656523	0.0695129		Genotype	0.4347
		Yes	10	-0.312511	0.313965		28	-0.146054	0.18763		44	-0.219705	0.149677		Stones	0.0128
															Genotype*Stones	0.4084
		Stones		genotype = AA				genotype = AG				genotype = GG
Analyte		Present	n	Mean	SE		n	Mean	SE		n	Mean	SE		Source	Prob. > F
Factor 6		No	20	-0.00591333	0.224623		139	-0.0129286	0.0852045		204	0.00807984	0.0703323		Genotype	0.7241
		Yes	10	-0.187304	0.317666		28	0.139021	0.189841		44	-0.0398293	0.151441		Stones	0.8698
															Genotype*Stones	0.6614
		Stones		genotype = AA				genotype = AG				genotype = GG
Analyte		Present	n	Mean	SE		n	Mean	SE		n	Mean	SE		Source	Prob. > F
Factor 7		No	20	0.0739714	0.22352		139	0.0944871	0.084786		204	-0.0158744	0.0699869		Genotype	0.6329
		Yes	10	-0.269954	0.316105		28	-0.337824	0.188909		44	0.0178146	0.150697		Stones	0.1144
															Genotype*Stones	0.1923
		Stones		genotype = AA				genotype = AG				genotype = GG
Analyte		Present	n	Mean	SE		n	Mean	SE		n	Mean	SE		Source	Prob. > F
Factor 8		No	20	-0.0225323	0.224087		139	0.113697	0.0850009		204	-0.0287677	0.0701642		Genotype	0.8985
		Yes	10	-0.156426	0.316906		28	-0.132185	0.189388		44	-0.0958902	0.151079		Stones	0.3428
															Genotype*Stones	0.7982
		Stones		genotype = AA				genotype = AG				genotype = GG
Analyte		Present	n	Mean	SE		n	Mean	SE		n	Mean	SE		Source	Prob. > F
Factor 9		No	20	0.424879	0.222451		139	-0.078242	0.0843806		204	0.0902476	0.0696522		Genotype	0.6422
		Yes	10	-0.344522	0.314594		28	-0.193057	0.188006		44	-0.163219	0.149977		Stones	0.0153
															Genotype*Stones	0.3264
		Stones		genotype = AA				genotype = AG				genotype = GG
Analyte		Present	n	Mean	SE		n	Mean	SE		n	Mean	SE		Source	Prob. > F
Factor 10		No	20	0.0356148	0.224628		139	-0.0239565	0.0852062		204	0.0426712	0.0703337		Genotype	0.9654
		Yes	10	-0.142115	0.317672		28	-0.0606185	0.189845		44	-0.0674728	0.151444		Stones	0.4919
															Genotype*Stones	0.9366
		Stones		genotype = AA				genotype = AG				genotype = GG
Analyte		Present	n	Mean	SE		n	Mean	SE		n	Mean	SE		Source	Prob. > F
Factor 11		No	20	0.172516	0.224155		139	-0.105716	0.0850267		204	0.0281803	0.0701856		Genotype	0.8062
		Yes	10	-0.0461407	0.317003		28	0.0611972	0.189445		44	0.0964379	0.151125		Stones	0.972
															Genotype*Stones	0.6808
		Stones		genotype = AA				genotype = AG				genotype = GG
Analyte		Present	n	Mean	SE		n	Mean	SE		n	Mean	SE		Source	Prob. > F
Factor 12		No	20	0.0932843	0.221677		139	0.0355357	0.0840869		204	-0.118663	0.0694098		Genotype	0.0533
		Yes	10	0.915214	0.313499		28	0.118697	0.187351		44	0.111962	0.149455		Stones	0.0151
															Genotype*Stones	0.2376
		Stones		genotype = AA				genotype = AG				genotype = GG
Analyte		Present	n	Mean	SE		n	Mean	SE		n	Mean	SE		Source	Prob. > F
Factor 13		No	20	-0.0763689	0.224717		139	0.0341312	0.0852401		204	-0.0118958	0.0703617		Genotype	0.906
		Yes	10	0.14061	0.317798		28	0.00477607	0.189921		44	-0.0529532	0.151504		Stones	0.7563
															Genotype*Stones	0.8257
		Stones		genotype = AA				genotype = AG				genotype = GG
Analyte		Present	n	Mean	SE		n	Mean	SE		n	Mean	SE		Source	Prob. > F
Factor 14		No	20	0.201763	0.223988		139	-0.0300474	0.0849635		204	0.0418046	0.0701333		Genotype	0.315
		Yes	10	0.107438	0.316767		28	-0.267384	0.189304		44	-0.0448739	0.151013		Stones	0.3743
															Genotype*Stones	0.8452
		Stones		genotype = AA				genotype = AG				genotype = GG
Analyte		Present	n	Mean	SE		n	Mean	SE		n	Mean	SE		Source	Prob. > F
Factor 15		No	20	-0.0568405	0.223379		139	0.0130301	0.0847326		204	-0.045359	0.0699428		Genotype	0.1025
		Yes	10	0.178427	0.315906		28	0.405147	0.18879		44	-0.103398	0.150602		Stones	0.2256
															Genotype*Stones	0.2287
		Stones		genotype = AA				genotype = AG				genotype = GG
Analyte		Present	n	Mean	SE		n	Mean	SE		n	Mean	SE		Source	Prob. > F
Factor 16		No	20	-0.0111382	0.223998		139	-0.00396143	0.0849672		204	0.0110153	0.0701364		Genotype	0.2369
		Yes	10	0.17803	0.316781		28	-0.299786	0.189313		44	0.116818	0.151019		Stones	0.9986
															Genotype*Stones	0.2702
		Stones		genotype = AA				genotype = AG				genotype = GG
Analyte		Present	n	Mean	SE		n	Mean	SE		n	Mean	SE		Source	Prob. > F
Factor 17		No	20	-0.0532582	0.224052		139	0.0188611	0.0849876		204	0.0417887	0.0701533		Genotype	0.5756
		Yes	10	0.116316	0.316857		28	-0.296191	0.189358		44	-0.0670732	0.151056		Stones	0.5891
															Genotype*Stones	0.5044
		Stones		genotype = AA				genotype = AG				genotype = GG
Analyte		Present	n	Mean	SE		n	Mean	SE		n	Mean	SE		Source	Prob. > F
Factor 18		No	20	-0.420438	0.221984		139	0.0640022	0.0842032		204	0.0337548	0.0695058		Genotype	0.0072
		Yes	10	-0.754783	0.313932		28	-0.167008	0.187611		44	0.110239	0.149661		Stones	0.2949
															Genotype*Stones	0.3928
		Stones		genotype = AA				genotype = AG				genotype = GG
Analyte		Present	n	Mean	SE		n	Mean	SE		n	Mean	SE		Source	Prob. > F
Factor 19		No	20	0.215875	0.224004		139	0.0531165	0.0849697		204	-0.0744961	0.0701385		Genotype	0.3527
		Yes	10	0.312014	0.31679		28	0.0164297	0.189318		44	-0.00190126	0.151024		Stones	0.7791
															Genotype*Stones	0.9071
		Stones		genotype = AA				genotype = AG				genotype = GG
Analyte		Present	n	Mean	SE		n	Mean	SE		n	Mean	SE		Source	Prob. > F
Factor 20		No	20	-0.275105	0.220949		139	-0.0861144	0.0838108		204	0.0535887	0.0691819		Genotype	0.0006
		Yes	10	-0.403114	0.312469		28	-0.298009	0.186736		44	0.429893	0.148964		Stones	0.9375
															Genotype*Stones	0.0655
